# Supplementary material for: Bis[μ-2-(2-carboxyl­atophen­yl)acetato]-κ3 O 1,O 1′:O 2;κ3 O 2:O 1,O 1′-bis­[aqua­(1,10-phenanthroline-κ2 N,N′)nickel(II)]
Source: Acta Crystallogr Sect E Struct Rep Online. 2009 May 23;65(Pt 6):m681. doi: 10.1107/S1600536809018339 (PMC2969824; doi:10.1107/S1600536809018339)
Supplement: Supplementary file 1 [file e-65-0m681-sup1.cif]

##############################################################################
###                                                                        ###
###        Electronic paper (Acta Crystallographica Section E)             ###
###                                                                        ###
##############################################################################
#                                                                            #
# This CIF contains the data in a paper accepted for publication in Acta     #
# Crystallographica Section E. It conforms to the requirements of Notes      #
# for Authors for Section E, and has been peer reviewed under the auspices   #
# of the IUCr Commission on Journals.                                        #
#                                                                            #
# Full details of the Crystallographic Information File format               #
# are given in the paper "The Crystallographic Information File (CIF):       #
# a New Standard Archive File for Crystallography" by S. R. Hall, F. H.      #
# Allen and I. D. Brown [Acta Cryst. (1991), A47, 655-685].                  #
#                                                                            #
# The current version of the core CIF dictionary is obtainable from          #
# ftp://ftp.iucr.org/pub/cif_core.dic. The current version number is 2.4.    #
#                                                                            #
# Software is freely available for graphical display of the structure(s) in  #
# this CIF.  For information consult the CIF home page http://www.iucr.org/  #
# cif/home.html                                                              #
#                                                                            #
# This file may be used for bona fide research purposes within the           #
# scientific community so long as proper attribution is given to the journal # 
# article from which it was obtained.                                        #
#                                                                            #
##############################################################################
                                             
data_I
_audit_creation_method     SHELXL-97
_chemical_name_systematic
;
Bis[\m-2-(2-carboxylatophenyl)acetato]-
\k^3^<i>O</i>^1^,<i>O</i>^1'^:<i>O</i>^2^;
\k^3^<i>O</i>^2^:<i>O</i>^1^,<i>O</i>^1'^-bis[aqua(1,10-phenanthroline-
\k^2^<i>N</i>,<i>N</i>')nickel(II)]
;
_chemical_name_common     ?
_chemical_formula_moiety     'C42 H32 N4 Ni2 O10'
_chemical_formula_sum     'C42 H32 N4 Ni2 O10'
_chemical_formula_iupac     '[Ni2 (C9 H6 O4)2 (C12 H8 N2)2 (H2 O)2]'
_chemical_formula_weight     870.14
_chemical_melting_point     ?
_symmetry_cell_setting     monoclinic
_symmetry_space_group_name_H-M     'P 21/c'
_symmetry_space_group_name_Hall     '-P 2ybc'
loop_
    _symmetry_equiv_pos_as_xyz
    'x, y, z'
    '-x, y+1/2, -z+1/2'
    '-x, -y, -z'
    'x, -y-1/2, z-1/2'
_cell_length_a     8.819(3)
_cell_length_b     19.432(6)
_cell_length_c     12.898(3)
_cell_angle_alpha     90.00
_cell_angle_beta     122.900(17)
_cell_angle_gamma     90.00
_cell_volume     1855.8(10)
_cell_formula_units_Z     2
_cell_measurement_reflns_used     5071
_cell_measurement_theta_min     3.1436
_cell_measurement_theta_max     27.4835
_cell_measurement_temperature     173(2)
_exptl_crystal_description     prism
_exptl_crystal_colour     green
_exptl_crystal_size_max     0.45
_exptl_crystal_size_mid     0.40
_exptl_crystal_size_min     0.20
_exptl_crystal_density_diffrn     1.557
_exptl_crystal_density_meas     ?
_exptl_crystal_density_method     'not measured'
_exptl_crystal_F_000     896
_exptl_absorpt_coefficient_mu     1.083
_exptl_absorpt_correction_type     multi-scan
_exptl_absorpt_process_details
                '(CrystalClear; Molecular Structure Corporation & Rigaku, 2001)'
_exptl_absorpt_correction_T_min     0.618
_exptl_absorpt_correction_T_max     0.806
_exptl_special_details
;
;
_diffrn_ambient_temperature     173(2)
_diffrn_radiation_type     MoK\a
_diffrn_radiation_wavelength     0.71073
_diffrn_radiation_source     'fine-focus sealed tube'
_diffrn_radiation_monochromator     graphite
_diffrn_measurement_device_type     'Rigaku Mercury70 CCD'
_diffrn_measurement_method     \f
_diffrn_reflns_number     14201
_diffrn_reflns_av_R_equivalents     0.0209
_diffrn_reflns_av_sigmaI/netI     0.0204
_diffrn_reflns_theta_min     3.14
_diffrn_reflns_theta_max     27.49
_diffrn_reflns_theta_full     27.49
_diffrn_measured_fraction_theta_max     0.992
_diffrn_measured_fraction_theta_full     0.992
_diffrn_reflns_limit_h_min     -11
_diffrn_reflns_limit_h_max     10
_diffrn_reflns_limit_k_min     -25
_diffrn_reflns_limit_k_max     25
_diffrn_reflns_limit_l_min     -8
_diffrn_reflns_limit_l_max     16
_diffrn_standards_number     0
_diffrn_standards_interval_count     .
_diffrn_standards_interval_time     .
_diffrn_standards_decay_%     ?
_refine_special_details
;
Refinement of <i>F</i>^2^ against ALL reflections. The weighted <i>R</i>-factor
<i>wR</i> and goodness of fit <i>S</i> are based on <i>F</i>^2^, conventional
<i>R</i>-factors <i>R</i> are based on <i>F</i>, with <i>F</i> set to zero for
negative <i>F</i>^2^. The threshold expression of <i>F</i>^2^ >
\s(<i>F</i>^2^) is used only for calculating <i>R</i>-factors(gt) <i>etc</i>.
and is not relevant to the choice of reflections for refinement.
<i>R</i>-factors based on <i>F</i>^2^ are statistically about twice as large
as those based on <i>F</i>, and <i>R</i>- factors based on ALL data will be
even larger.
;
_reflns_number_total     4232
_reflns_number_gt     3900
_reflns_threshold_expression     I>2\s(I)
_refine_ls_structure_factor_coef     Fsqd
_refine_ls_matrix_type     full
_refine_ls_R_factor_all     0.0349
_refine_ls_R_factor_gt     0.0316
_refine_ls_wR_factor_gt     0.0809
_refine_ls_wR_factor_ref     0.0832
_refine_ls_goodness_of_fit_ref     1.051
_refine_ls_restrained_S_all     1.051
_refine_ls_number_reflns     4232
_refine_ls_number_parameters     262
_refine_ls_number_restraints     0
_refine_ls_hydrogen_treatment     constr
_refine_ls_weighting_scheme     calc
_refine_ls_weighting_details
         'calc w=1/[\s^2^(Fo^2^)+(0.0409P)^2^+0.7079P] where P=(Fo^2^+2Fc^2^)/3'
_atom_sites_solution_hydrogens     geom
_atom_sites_solution_primary     direct
_atom_sites_solution_secondary     difmap
_refine_ls_shift/su_max     0.001
_refine_ls_shift/su_mean     0.000
_refine_diff_density_max     0.429
_refine_diff_density_min     -0.346
_refine_ls_extinction_method     none
_refine_ls_extinction_coef     ?
loop_
    _atom_type_symbol
    _atom_type_description
    _atom_type_scat_dispersion_real
    _atom_type_scat_dispersion_imag
    _atom_type_scat_source
    'C' 'C' 0.0033 0.0016
                         'International Tables Vol C Tables 4.2.6.8 and 6.1.1.4'
    'H' 'H' 0.0000 0.0000
                         'International Tables Vol C Tables 4.2.6.8 and 6.1.1.4'
    'N' 'N' 0.0061 0.0033
                         'International Tables Vol C Tables 4.2.6.8 and 6.1.1.4'
    'Ni' 'Ni' 0.3393 1.1124
                         'International Tables Vol C Tables 4.2.6.8 and 6.1.1.4'
    'O' 'O' 0.0106 0.0060
                         'International Tables Vol C Tables 4.2.6.8 and 6.1.1.4'
_computing_data_collection
                 'CrystalClear (Molecular Structure Corporation & Rigaku, 2001)'
_computing_cell_refinement
                 'CrystalClear (Molecular Structure Corporation & Rigaku, 2001)'
_computing_data_reduction
                 'CrystalClear (Molecular Structure Corporation & Rigaku, 2001)'
_computing_structure_solution     'SHELXS97 (Sheldrick, 2008)'
_computing_structure_refinement     'SHELXL97 (Sheldrick, 2008)'
_computing_molecular_graphics     'SHELXTL (Sheldrick, 2008)'
_computing_publication_material     'SHELXL97 (Sheldrick, 2008)'
loop_
    _atom_site_type_symbol
    _atom_site_label
    _atom_site_fract_x
    _atom_site_fract_y
    _atom_site_fract_z
    _atom_site_U_iso_or_equiv
    _atom_site_adp_type
    _atom_site_calc_flag
    _atom_site_refinement_flags
    _atom_site_occupancy
    _atom_site_disorder_assembly
    _atom_site_disorder_group
    Ni Ni1 0.44081(3) -0.039291(11) 0.673702(19) 0.03024(8) Uani d . 1 . .
    O O1 -0.33605(19) 0.17448(7) 0.51356(14) 0.0502(4) Uani d . 1 . .
    N N1 0.6408(2) 0.03318(7) 0.77780(14) 0.0345(3) Uani d . 1 . .
    C C1 -0.2231(2) 0.15639(8) 0.48860(15) 0.0314(3) Uani d . 1 . .
    O O2 -0.25662(17) 0.11526(7) 0.40350(12) 0.0435(3) Uani d . 1 . .
    N N2 0.52689(19) -0.07298(7) 0.84877(13) 0.0340(3) Uani d . 1 . .
    C C2 -0.0352(2) 0.18683(8) 0.56453(15) 0.0304(3) Uani d . 1 . .
    O O3 0.23654(17) 0.03212(6) 0.64245(12) 0.0364(3) Uani d . 1 . .
    C C3 -0.0064(3) 0.23714(9) 0.65075(17) 0.0400(4) Uani d . 1 . .
    H H3 -0.1037 0.2502 0.6584 0.048 Uiso calc R 1 . .
    O O4 0.31651(16) 0.02133(6) 0.50972(11) 0.0348(3) Uani d . 1 . .
    C C4 0.1591(3) 0.26839(10) 0.72498(19) 0.0497(5) Uani d . 1 . .
    H H4 0.1761 0.3015 0.7847 0.060 Uiso calc R 1 . .
    C C5 0.2996(3) 0.25140(11) 0.7122(2) 0.0534(5) Uani d . 1 . .
    H H5 0.4133 0.2736 0.7613 0.064 Uiso calc R 1 . .
    C C6 0.2739(3) 0.20201(11) 0.6275(2) 0.0485(5) Uani d . 1 . .
    H H6 0.3715 0.1908 0.6190 0.058 Uiso calc R 1 . .
    C C7 0.1087(2) 0.16760(9) 0.55342(16) 0.0340(4) Uani d . 1 . .
    C C8 0.1050(2) 0.11111(10) 0.47180(16) 0.0389(4) Uani d . 1 . .
    H H8A -0.0204 0.0944 0.4169 0.047 Uiso calc R 1 . .
    H H8B 0.1451 0.1299 0.4192 0.047 Uiso calc R 1 . .
    C C9 0.2252(2) 0.05161(9) 0.54613(16) 0.0306(3) Uani d . 1 . .
    C C10 0.6981(3) 0.08452(10) 0.74036(19) 0.0448(4) Uani d . 1 . .
    H H10 0.6441 0.0910 0.6542 0.054 Uiso calc R 1 . .
    C C11 0.8343(3) 0.12948(11) 0.8218(2) 0.0521(5) Uani d . 1 . .
    H H11 0.8714 0.1659 0.7913 0.062 Uiso calc R 1 . .
    C C12 0.9141(3) 0.12072(11) 0.9459(2) 0.0483(5) Uani d . 1 . .
    H H12 1.0071 0.1511 1.0024 0.058 Uiso calc R 1 . .
    C C13 0.8583(2) 0.06661(10) 0.99009(17) 0.0390(4) Uani d . 1 . .
    C C14 0.9333(3) 0.05242(11) 1.11804(19) 0.0475(5) Uani d . 1 . .
    H H14 1.0284 0.0806 1.1788 0.057 Uiso calc R 1 . .
    C C15 0.8722(3) 0.00016(11) 1.15414(17) 0.0472(5) Uani d . 1 . .
    H H15 0.9228 -0.0073 1.2397 0.057 Uiso calc R 1 . .
    C C16 0.7318(3) -0.04433(9) 1.06539(17) 0.0386(4) Uani d . 1 . .
    C C17 0.6650(3) -0.10109(11) 1.09668(18) 0.0473(5) Uani d . 1 . .
    H H17 0.7111 -0.1112 1.1808 0.057 Uiso calc R 1 . .
    C C18 0.5337(3) -0.14141(11) 1.00544(19) 0.0496(5) Uani d . 1 . .
    H H18 0.4877 -0.1798 1.0256 0.060 Uiso calc R 1 . .
    C C19 0.4669(3) -0.12587(10) 0.88166(18) 0.0428(4) Uani d . 1 . .
    H H19 0.3752 -0.1543 0.8190 0.051 Uiso calc R 1 . .
    C C20 0.7199(2) 0.02413(9) 0.90086(16) 0.0323(3) Uani d . 1 . .
    C C21 0.6584(2) -0.03289(8) 0.94044(16) 0.0320(3) Uani d . 1 . .
    O O1W 0.60875(16) -0.09246(6) 0.63816(12) 0.0362(3) Uani d . 1 . .
    H H1WA 0.5459 -0.1231 0.5868 0.060 Uiso d R 1 . .
    H H1WB 0.6287 -0.0686 0.5935 0.038 Uiso d R 1 . .
loop_
    _atom_site_aniso_label
    _atom_site_aniso_U_11
    _atom_site_aniso_U_22
    _atom_site_aniso_U_33
    _atom_site_aniso_U_12
    _atom_site_aniso_U_13
    _atom_site_aniso_U_23
    Ni1 0.02846(13) 0.03614(13) 0.02636(13) -0.00226(8) 0.01504(10) -0.00119(8)
    O1 0.0441(8) 0.0540(8) 0.0621(9) -0.0049(6) 0.0350(7) -0.0166(7)
    N1 0.0306(7) 0.0422(8) 0.0293(7) -0.0014(6) 0.0153(6) 0.0026(6)
    C1 0.0342(8) 0.0300(7) 0.0306(8) -0.0002(6) 0.0181(7) 0.0024(6)
    O2 0.0400(7) 0.0534(8) 0.0438(8) -0.0164(6) 0.0272(6) -0.0193(6)
    N2 0.0342(7) 0.0387(7) 0.0302(7) -0.0011(6) 0.0181(6) 0.0004(6)
    C2 0.0357(8) 0.0257(7) 0.0281(8) -0.0009(6) 0.0162(7) 0.0020(6)
    O3 0.0403(7) 0.0432(6) 0.0314(6) 0.0010(5) 0.0231(6) -0.0005(5)
    C3 0.0523(11) 0.0305(8) 0.0396(10) -0.0026(7) 0.0265(9) -0.0046(7)
    O4 0.0327(6) 0.0443(6) 0.0325(6) 0.0047(5) 0.0211(5) 0.0013(5)
    C4 0.0623(13) 0.0335(9) 0.0437(11) -0.0103(9) 0.0226(10) -0.0102(8)
    C5 0.0465(11) 0.0453(10) 0.0509(12) -0.0151(9) 0.0151(10) -0.0049(9)
    C6 0.0356(10) 0.0530(11) 0.0516(12) -0.0046(8) 0.0203(9) -0.0003(10)
    C7 0.0339(8) 0.0347(8) 0.0304(8) 0.0009(6) 0.0154(7) 0.0032(7)
    C8 0.0343(9) 0.0526(10) 0.0292(9) 0.0098(8) 0.0169(8) 0.0005(8)
    C9 0.0259(8) 0.0381(8) 0.0276(8) -0.0046(6) 0.0145(7) -0.0063(7)
    C10 0.0437(10) 0.0504(10) 0.0389(10) -0.0055(8) 0.0214(9) 0.0057(8)
    C11 0.0544(12) 0.0495(11) 0.0546(13) -0.0147(9) 0.0311(11) -0.0018(10)
    C12 0.0457(11) 0.0481(11) 0.0502(12) -0.0130(9) 0.0254(10) -0.0132(9)
    C13 0.0345(9) 0.0448(9) 0.0363(10) -0.0027(7) 0.0184(8) -0.0095(8)
    C14 0.0440(11) 0.0577(12) 0.0330(10) -0.0044(9) 0.0158(9) -0.0140(9)
    C15 0.0497(11) 0.0617(12) 0.0252(9) 0.0009(9) 0.0170(8) -0.0058(8)
    C16 0.0401(10) 0.0478(10) 0.0302(9) 0.0060(8) 0.0206(8) 0.0002(7)
    C17 0.0564(12) 0.0577(12) 0.0330(10) 0.0054(10) 0.0276(10) 0.0077(9)
    C18 0.0598(13) 0.0514(11) 0.0442(11) -0.0019(9) 0.0325(10) 0.0096(9)
    C19 0.0454(10) 0.0456(10) 0.0392(10) -0.0060(8) 0.0242(9) 0.0023(8)
    C20 0.0274(8) 0.0397(8) 0.0289(8) 0.0011(6) 0.0148(7) -0.0018(7)
    C21 0.0284(8) 0.0374(8) 0.0308(9) 0.0036(6) 0.0165(7) -0.0021(7)
    O1W 0.0328(6) 0.0400(6) 0.0381(7) 0.0055(5) 0.0207(6) 0.0077(5)
_geom_special_details
;
All e.s.d.'s (except the e.s.d. in the dihedral angle between two l.s. planes)
are estimated using the full covariance matrix. The cell e.s.d.'s are taken
into account individually in the estimation of e.s.d.'s in distances, angles
and torsion angles; correlations between e.s.d.'s in cell parameters are only
used when they are defined by crystal symmetry. An approximate (isotropic)
treatment of cell e.s.d.'s is used for estimating e.s.d.'s involving l.s.
planes.
;
loop_
    _geom_bond_atom_site_label_1
    _geom_bond_atom_site_label_2
    _geom_bond_site_symmetry_2
    _geom_bond_distance
    _geom_bond_publ_flag
    Ni1 O2 3_556 2.0130(13) ?
    Ni1 O1W . 2.0515(13) ?
    Ni1 N2 . 2.0595(15) ?
    Ni1 N1 . 2.0794(16) ?
    Ni1 O4 . 2.1316(13) ?
    Ni1 O3 . 2.1319(14) ?
    O1 C1 . 1.252(2) ?
    N1 C10 . 1.323(2) ?
    N1 C20 . 1.354(2) ?
    C1 O2 . 1.256(2) ?
    C1 C2 . 1.514(2) ?
    O2 Ni1 3_556 2.0130(13) ?
    N2 C19 . 1.327(2) ?
    N2 C21 . 1.364(2) ?
    C2 C3 . 1.397(2) ?
    C2 C7 . 1.403(2) ?
    O3 C9 . 1.250(2) ?
    C3 C4 . 1.377(3) ?
    C3 H3 . 0.950 ?
    O4 C9 . 1.275(2) ?
    C4 C5 . 1.376(3) ?
    C4 H4 . 0.950 ?
    C5 C6 . 1.377(3) ?
    C5 H5 . 0.950 ?
    C6 C7 . 1.404(3) ?
    C6 H6 . 0.950 ?
    C7 C8 . 1.509(2) ?
    C8 C9 . 1.508(2) ?
    C8 H8A . 0.990 ?
    C8 H8B . 0.990 ?
    C10 C11 . 1.393(3) ?
    C10 H10 . 0.950 ?
    C11 C12 . 1.365(3) ?
    C11 H11 . 0.950 ?
    C12 C13 . 1.406(3) ?
    C12 H12 . 0.950 ?
    C13 C20 . 1.403(2) ?
    C13 C14 . 1.432(3) ?
    C14 C15 . 1.346(3) ?
    C14 H14 . 0.950 ?
    C15 C16 . 1.432(3) ?
    C15 H15 . 0.950 ?
    C16 C21 . 1.390(3) ?
    C16 C17 . 1.409(3) ?
    C17 C18 . 1.363(3) ?
    C17 H17 . 0.950 ?
    C18 C19 . 1.402(3) ?
    C18 H18 . 0.950 ?
    C19 H19 . 0.950 ?
    C20 C21 . 1.443(2) ?
    O1W H1WA . 0.837 ?
    O1W H1WB . 0.828 ?
loop_
    _geom_angle_atom_site_label_1
    _geom_angle_atom_site_label_2
    _geom_angle_atom_site_label_3
    _geom_angle_site_symmetry_1
    _geom_angle_site_symmetry_3
    _geom_angle
    _geom_angle_publ_flag
    O2 Ni1 O1W 3_556 . 90.38(6) ?
    O2 Ni1 N2 3_556 . 91.55(6) ?
    O1W Ni1 N2 . . 101.77(6) ?
    O2 Ni1 N1 3_556 . 171.71(6) ?
    O1W Ni1 N1 . . 91.33(6) ?
    N2 Ni1 N1 . . 80.16(6) ?
    O2 Ni1 O4 3_556 . 94.16(6) ?
    O1W Ni1 O4 . . 95.81(5) ?
    N2 Ni1 O4 . . 161.47(5) ?
    N1 Ni1 O4 . . 93.73(6) ?
    O2 Ni1 O3 3_556 . 90.68(6) ?
    O1W Ni1 O3 . . 157.53(5) ?
    N2 Ni1 O3 . . 100.64(5) ?
    N1 Ni1 O3 . . 90.83(6) ?
    O4 Ni1 O3 . . 61.73(5) ?
    C10 N1 C20 . . 118.06(16) ?
    C10 N1 Ni1 . . 129.31(13) ?
    C20 N1 Ni1 . . 112.64(11) ?
    O1 C1 O2 . . 124.09(16) ?
    O1 C1 C2 . . 117.91(15) ?
    O2 C1 C2 . . 118.00(15) ?
    C1 O2 Ni1 . 3_556 129.98(11) ?
    C19 N2 C21 . . 117.66(16) ?
    C19 N2 Ni1 . . 128.56(13) ?
    C21 N2 Ni1 . . 113.73(11) ?
    C3 C2 C7 . . 118.98(16) ?
    C3 C2 C1 . . 116.77(15) ?
    C7 C2 C1 . . 124.25(15) ?
    C9 O3 Ni1 . . 89.34(10) ?
    C4 C3 C2 . . 121.85(18) ?
    C4 C3 H3 . . 119.1 ?
    C2 C3 H3 . . 119.1 ?
    C9 O4 Ni1 . . 88.68(10) ?
    C5 C4 C3 . . 119.61(19) ?
    C5 C4 H4 . . 120.2 ?
    C3 C4 H4 . . 120.2 ?
    C4 C5 C6 . . 119.43(19) ?
    C4 C5 H5 . . 120.3 ?
    C6 C5 H5 . . 120.3 ?
    C5 C6 C7 . . 122.33(19) ?
    C5 C6 H6 . . 118.8 ?
    C7 C6 H6 . . 118.8 ?
    C2 C7 C6 . . 117.74(17) ?
    C2 C7 C8 . . 125.94(16) ?
    C6 C7 C8 . . 116.28(16) ?
    C9 C8 C7 . . 111.88(14) ?
    C9 C8 H8A . . 109.2 ?
    C7 C8 H8A . . 109.2 ?
    C9 C8 H8B . . 109.2 ?
    C7 C8 H8B . . 109.2 ?
    H8A C8 H8B . . 107.9 ?
    O3 C9 O4 . . 120.04(16) ?
    O3 C9 C8 . . 120.90(15) ?
    O4 C9 C8 . . 119.06(15) ?
    N1 C10 C11 . . 122.82(19) ?
    N1 C10 H10 . . 118.6 ?
    C11 C10 H10 . . 118.6 ?
    C12 C11 C10 . . 119.36(19) ?
    C12 C11 H11 . . 120.3 ?
    C10 C11 H11 . . 120.3 ?
    C11 C12 C13 . . 119.84(18) ?
    C11 C12 H12 . . 120.1 ?
    C13 C12 H12 . . 120.1 ?
    C20 C13 C12 . . 116.59(17) ?
    C20 C13 C14 . . 118.91(18) ?
    C12 C13 C14 . . 124.50(18) ?
    C15 C14 C13 . . 121.51(18) ?
    C15 C14 H14 . . 119.2 ?
    C13 C14 H14 . . 119.2 ?
    C14 C15 C16 . . 120.91(18) ?
    C14 C15 H15 . . 119.5 ?
    C16 C15 H15 . . 119.5 ?
    C21 C16 C17 . . 116.94(18) ?
    C21 C16 C15 . . 119.12(17) ?
    C17 C16 C15 . . 123.92(18) ?
    C18 C17 C16 . . 119.59(18) ?
    C18 C17 H17 . . 120.2 ?
    C16 C17 H17 . . 120.2 ?
    C17 C18 C19 . . 119.58(19) ?
    C17 C18 H18 . . 120.2 ?
    C19 C18 H18 . . 120.2 ?
    N2 C19 C18 . . 122.49(18) ?
    N2 C19 H19 . . 118.8 ?
    C18 C19 H19 . . 118.8 ?
    N1 C20 C13 . . 123.33(16) ?
    N1 C20 C21 . . 117.46(15) ?
    C13 C20 C21 . . 119.21(16) ?
    N2 C21 C16 . . 123.73(16) ?
    N2 C21 C20 . . 115.96(15) ?
    C16 C21 C20 . . 120.31(16) ?
    Ni1 O1W H1WA . . 106.6 ?
    Ni1 O1W H1WB . . 109.0 ?
    H1WA O1W H1WB . . 98.5 ?
loop_
    _geom_torsion_atom_site_label_1
    _geom_torsion_atom_site_label_2
    _geom_torsion_atom_site_label_3
    _geom_torsion_atom_site_label_4
    _geom_torsion_site_symmetry_1
    _geom_torsion_site_symmetry_2
    _geom_torsion_site_symmetry_3
    _geom_torsion_site_symmetry_4
    _geom_torsion
    _geom_torsion_publ_flag
    O1W Ni1 N1 C10 . . . . 76.39(17) ?
    N2 Ni1 N1 C10 . . . . 178.11(18) ?
    O4 Ni1 N1 C10 . . . . -19.52(17) ?
    O3 Ni1 N1 C10 . . . . -81.24(17) ?
    O1W Ni1 N1 C20 . . . . -103.35(12) ?
    N2 Ni1 N1 C20 . . . . -1.63(12) ?
    O4 Ni1 N1 C20 . . . . 160.74(12) ?
    O3 Ni1 N1 C20 . . . . 99.02(12) ?
    O1 C1 O2 Ni1 . . . 3_556 -26.5(3) ?
    C2 C1 O2 Ni1 . . . 3_556 154.47(12) ?
    O2 Ni1 N2 C19 3_556 . . . -0.48(16) ?
    O1W Ni1 N2 C19 . . . . -91.19(16) ?
    N1 Ni1 N2 C19 . . . . 179.50(17) ?
    O4 Ni1 N2 C19 . . . . 107.5(2) ?
    O3 Ni1 N2 C19 . . . . 90.51(16) ?
    O2 Ni1 N2 C21 3_556 . . . -177.86(12) ?
    O1W Ni1 N2 C21 . . . . 91.43(12) ?
    N1 Ni1 N2 C21 . . . . 2.12(11) ?
    O4 Ni1 N2 C21 . . . . -69.8(2) ?
    O3 Ni1 N2 C21 . . . . -86.87(12) ?
    O1 C1 C2 C3 . . . . -4.9(2) ?
    O2 C1 C2 C3 . . . . 174.24(16) ?
    O1 C1 C2 C7 . . . . 175.03(16) ?
    O2 C1 C2 C7 . . . . -5.9(2) ?
    O2 Ni1 O3 C9 3_556 . . . -97.07(10) ?
    O1W Ni1 O3 C9 . . . . -4.43(19) ?
    N2 Ni1 O3 C9 . . . . 171.22(10) ?
    N1 Ni1 O3 C9 . . . . 91.08(11) ?
    O4 Ni1 O3 C9 . . . . -2.71(9) ?
    C7 C2 C3 C4 . . . . 0.0(3) ?
    C1 C2 C3 C4 . . . . 179.96(16) ?
    O2 Ni1 O4 C9 3_556 . . . 91.19(10) ?
    O1W Ni1 O4 C9 . . . . -178.00(10) ?
    N2 Ni1 O4 C9 . . . . -16.4(2) ?
    N1 Ni1 O4 C9 . . . . -86.27(10) ?
    O3 Ni1 O4 C9 . . . . 2.66(9) ?
    C2 C3 C4 C5 . . . . 1.9(3) ?
    C3 C4 C5 C6 . . . . -1.7(3) ?
    C4 C5 C6 C7 . . . . -0.4(3) ?
    C3 C2 C7 C6 . . . . -2.1(2) ?
    C1 C2 C7 C6 . . . . 178.01(16) ?
    C3 C2 C7 C8 . . . . 175.58(16) ?
    C1 C2 C7 C8 . . . . -4.3(3) ?
    C5 C6 C7 C2 . . . . 2.3(3) ?
    C5 C6 C7 C8 . . . . -175.61(19) ?
    C2 C7 C8 C9 . . . . -112.08(19) ?
    C6 C7 C8 C9 . . . . 65.6(2) ?
    Ni1 O3 C9 O4 . . . . 4.62(16) ?
    Ni1 O3 C9 C8 . . . . -175.03(14) ?
    Ni1 O4 C9 O3 . . . . -4.62(16) ?
    Ni1 O4 C9 C8 . . . . 175.04(14) ?
    C7 C8 C9 O3 . . . . 38.4(2) ?
    C7 C8 C9 O4 . . . . -141.28(16) ?
    C20 N1 C10 C11 . . . . -0.5(3) ?
    Ni1 N1 C10 C11 . . . . 179.76(15) ?
    N1 C10 C11 C12 . . . . 0.3(3) ?
    C10 C11 C12 C13 . . . . 0.0(3) ?
    C11 C12 C13 C20 . . . . -0.2(3) ?
    C11 C12 C13 C14 . . . . 179.5(2) ?
    C20 C13 C14 C15 . . . . -1.0(3) ?
    C12 C13 C14 C15 . . . . 179.2(2) ?
    C13 C14 C15 C16 . . . . 1.4(3) ?
    C14 C15 C16 C21 . . . . -0.1(3) ?
    C14 C15 C16 C17 . . . . 178.2(2) ?
    C21 C16 C17 C18 . . . . -0.2(3) ?
    C15 C16 C17 C18 . . . . -178.54(19) ?
    C16 C17 C18 C19 . . . . 0.0(3) ?
    C21 N2 C19 C18 . . . . -0.1(3) ?
    Ni1 N2 C19 C18 . . . . -177.39(15) ?
    C17 C18 C19 N2 . . . . 0.2(3) ?
    C10 N1 C20 C13 . . . . 0.4(3) ?
    Ni1 N1 C20 C13 . . . . -179.87(13) ?
    C10 N1 C20 C21 . . . . -178.83(16) ?
    Ni1 N1 C20 C21 . . . . 0.94(19) ?
    C12 C13 C20 N1 . . . . 0.0(3) ?
    C14 C13 C20 N1 . . . . -179.76(17) ?
    C12 C13 C20 C21 . . . . 179.15(16) ?
    C14 C13 C20 C21 . . . . -0.6(3) ?
    C19 N2 C21 C16 . . . . -0.2(3) ?
    Ni1 N2 C21 C16 . . . . 177.54(13) ?
    C19 N2 C21 C20 . . . . -179.95(15) ?
    Ni1 N2 C21 C20 . . . . -2.26(18) ?
    C17 C16 C21 N2 . . . . 0.3(3) ?
    C15 C16 C21 N2 . . . . 178.70(17) ?
    C17 C16 C21 C20 . . . . -179.90(16) ?
    C15 C16 C21 C20 . . . . -1.5(3) ?
    N1 C20 C21 N2 . . . . 0.9(2) ?
    C13 C20 C21 N2 . . . . -178.35(15) ?
    N1 C20 C21 C16 . . . . -178.93(16) ?
    C13 C20 C21 C16 . . . . 1.8(2) ?
loop_
    _geom_hbond_atom_site_label_D
    _geom_hbond_atom_site_label_H
    _geom_hbond_atom_site_label_A
    _geom_hbond_site_symmetry_A
    _geom_hbond_distance_DH
    _geom_hbond_distance_HA
    _geom_hbond_distance_DA
    _geom_hbond_angle_DHA
    O1W H1WA O1 3_556 0.84 1.87 2.653(2) 155.3
    O1W H1WB O4 3_656 0.83 1.88 2.7108(17) 175.0
data_global
_journal_date_recd_electronic     2009-04-20
_journal_date_accepted     2009-05-14
_journal_name_full     'Acta Crystallographica, Section E'
_journal_year     2009
_journal_volume     65
_journal_issue      6
_journal_page_first     m681
_journal_page_last     m681
_journal_paper_category     QM
_journal_coeditor_code     BI2368
_publ_contact_author_name     'Taohai Li'
_publ_contact_author_address
;
College of Chemistry
Key Laboratory of Environmentally Friendly Chemistry and\
Applications of Ministry of Education
Xiangtan University
Xiangtan
Hunan 411105
People's Republic of China
;
_publ_contact_author_email     hnlth@xtu.edu.cn
_publ_contact_author_fax     '86-7328292202'
_publ_contact_author_phone     '86-7328292202'
_publ_section_title
;\
Bis[\m-2-(2-carboxylatophenyl)acetato]-\k^3^<i>O</i>^1^,<i>O</i>^1'^:\
<i>O</i>^2^;\k^3^<i>O</i>^2^:<i>O</i>^1^,<i>O</i>^1'^-bis[aqua(1,10-\
phenanthroline-\k^2^<i>N</i>,<i>N</i>')nickel(II)]
;
loop_
    _publ_author_name
    _publ_author_footnote
    _publ_author_address
    'Li, Feng' .
;
College of Chemistry
Key Laboratory of Environmentally Friendly Chemistry and
Applications of Ministry of Education
Xiangtan University
Xiangtan
Hunan 411105
People's Republic of China
;
    'Zeng, Huifang' .
;
College of Chemistry
Key Laboratory of Environmentally Friendly Chemistry and
Applications of Ministry of Education
Xiangtan University
Xiangtan
Hunan 411105
People's Republic of China
;
    'Yan, Zhaowei' .
;
College of Chemistry
Key Laboratory of Environmentally Friendly Chemistry and
Applications of Ministry of Education
Xiangtan University
Xiangtan
Hunan 411105
People's Republic of China
;
    'Li, Taohai' .
;
College of Chemistry
Key Laboratory of Environmentally Friendly Chemistry and
Applications of Ministry of Education
Xiangtan University
Xiangtan
Hunan 411105
People's Republic of China
;
