# Supplementary material for: Bis[μ-2-(2-carboxyl­atophen­yl)acetato]-κ3 O 1,O 1′:O 2;κ3 O 2:O 1,O 1′-bis­[aqua­(1,10-phenanthroline-κ2 N,N′)nickel(II)]
Source: Acta Crystallogr Sect E Struct Rep Online. 2009 May 23;65(Pt 6):m681. doi: 10.1107/S1600536809018339 (PMC2969824; doi:10.1107/S1600536809018339)
Supplement: Supplementary file 2 [file e-65-0m681-Isup2.hkl]

# 
# h,k,l, Fc-squared, Fo-squared, sigma(Fo-squared) and status flag 
# 
data_I
_shelx_title ' 1 in P1                          P21/c' 
_shelx_refln_list_code          4 
_shelx_F_calc_maximum      168.76 
_exptl_crystal_F_000       896.00 
_reflns_d_resolution_high  0.7698 
 
loop_ 
 _symmetry_equiv_pos_as_xyz 
 'x, y, z' 
 '-x, y+1/2, -z+1/2' 
 '-x, -y, -z' 
 'x, -y-1/2, z-1/2' 
 
_cell_length_a     8.8190 
_cell_length_b    19.4320 
_cell_length_c    12.8980 
_cell_angle_alpha  90.000 
_cell_angle_beta  122.900 
_cell_angle_gamma  90.000 
 
_shelx_F_squared_multiplier     1.000 
 
loop_ 
 _refln_index_h 
 _refln_index_k 
 _refln_index_l 
 _refln_F_squared_calc 
 _refln_F_squared_meas 
 _refln_F_squared_sigma 
 _refln_observed_status 
   2   0   0      973.29     1148.59      8.64 o 
   3   0   0      201.40      206.73      3.63 o 
   4   0   0      162.67      167.76      5.47 o 
   5   0   0      727.26      763.97     11.44 o 
   6   0   0      519.46      479.34     17.84 o 
   7   0   0      774.24      771.56     33.78 o 
   8   0   0      206.73      206.50     16.60 o 
   9   0   0      620.46      654.61     41.98 o 
   2   1   0       41.85       35.82      0.76 o 
   3   1   0      173.51      177.24      2.20 o 
   4   1   0       15.02       21.01      1.75 o 
   5   1   0      356.80      332.24      5.89 o 
   6   1   0       69.98       59.37      1.89 o 
   7   1   0      189.39      180.32      7.36 o 
   8   1   0        1.52        8.48      3.37 o 
   9   1   0        6.34       18.33      5.92 o 
   1   2   0    19710.41    19435.73    146.87 o 
   2   2   0       33.46       54.05      1.09 o 
   3   2   0      293.30      275.50      2.40 o 
   4   2   0       10.11       18.56      0.86 o 
   5   2   0        4.15        9.18      1.06 o 
   6   2   0      992.12     1001.00     12.77 o 
   7   2   0      207.37      209.82      9.59 o 
   8   2   0      314.44      325.46     13.48 o 
   9   2   0      343.13      359.97     19.22 o 
   1   3   0     2936.32     2943.34     14.54 o 
   2   3   0      182.99      199.71      3.72 o 
   3   3   0      703.37      670.03      7.39 o 
   4   3   0     1019.19     1010.50     12.38 o 
   5   3   0      899.81      874.50     11.91 o 
   6   3   0     1551.81     1607.41     27.03 o 
   7   3   0      204.93      200.08      7.82 o 
   8   3   0      108.94       91.54      7.29 o 
   9   3   0       27.85       35.67     10.04 o 
   0   4   0      637.26      707.88      7.14 o 
   1   4   0      316.01      339.56      2.91 o 
   2   4   0      409.49      451.92      7.98 o 
   3   4   0      976.46     1125.96     15.86 o 
   4   4   0      137.66      135.04      4.26 o 
   5   4   0       96.64       91.21      3.88 o 
   6   4   0        2.45        8.20      2.36 o 
   7   4   0      601.57      607.56     19.71 o 
   8   4   0      223.04      232.80     12.16 o 
   9   4   0       79.01       93.17     10.50 o 
   1   5   0     6120.45     6260.86     36.14 o 
   2   5   0      378.09      312.34      2.93 o 
   3   5   0    15168.87    15540.17    237.95 o 
   4   5   0     2457.37     2338.61     26.54 o 
   5   5   0     1004.74      941.12     14.23 o 
   6   5   0     1379.73     1376.37     19.73 o 
   7   5   0       73.99       85.69      4.59 o 
   8   5   0       18.96       17.21      3.13 o 
   9   5   0       27.75       27.67      5.49 o 
   0   6   0       36.15       33.91      1.84 o 
   1   6   0        4.71        3.50      0.97 o 
   2   6   0      383.60      371.07      4.09 o 
   3   6   0        0.84        7.61      3.10 o 
   4   6   0       10.87       17.32      3.73 o 
   5   6   0       50.11       47.25      3.73 o 
   6   6   0        2.15        3.55      2.19 o 
   7   6   0       16.14        7.26      1.73 o 
   8   6   0        9.50       12.09      4.35 o 
   9   6   0       82.10       81.79      8.97 o 
   1   7   0      221.83      190.82      3.07 o 
   2   7   0     6166.27     6082.73     25.50 o 
   3   7   0    12007.80    12608.13     98.13 o 
   4   7   0     2202.21     2091.03     33.24 o 
   5   7   0      362.61      357.70      8.37 o 
   6   7   0      292.10      289.49      6.64 o 
   7   7   0      479.35      461.45     13.60 o 
   8   7   0        8.96        9.44      3.05 o 
   9   7   0       25.36       14.45      4.99 o 
   0   8   0       89.92       74.86      2.75 o 
   1   8   0     1358.99     1241.91     10.22 o 
   2   8   0      598.94      570.09     10.86 o 
   3   8   0        8.17        7.08      2.84 o 
   4   8   0       31.93       32.46      3.28 o 
   5   8   0      176.00      180.70     10.08 o 
   6   8   0       86.44       76.37      4.13 o 
   7   8   0        2.23        2.21      1.65 o 
   8   8   0       45.83       42.96      4.17 o 
   9   8   0       27.74       33.88     11.23 o 
   1   9   0       25.30       16.62      1.38 o 
   2   9   0     1569.11     1495.85     13.56 o 
   3   9   0     4453.70     4474.16     44.55 o 
   4   9   0     3428.13     3556.76     75.97 o 
   5   9   0     1246.97     1235.04     18.33 o 
   6   9   0      280.94      290.59     10.57 o 
   7   9   0        2.42        4.08      2.02 o 
   8   9   0        0.92        1.37      2.42 o 
   0  10   0     5217.77     5221.52     41.93 o 
   1  10   0     1726.01     1630.50     14.66 o 
   2  10   0      742.21      671.89      7.45 o 
   3  10   0     1362.47     1351.42     18.80 o 
   4  10   0      482.81      462.24     16.84 o 
   5  10   0      198.62      189.14      8.11 o 
   6  10   0      114.44      128.67      7.56 o 
   7  10   0       76.36       73.65      5.36 o 
   8  10   0      218.84      210.20      7.26 o 
   1  11   0       81.66       77.55      2.81 o 
   2  11   0      184.90      170.93      3.84 o 
   3  11   0      902.26      867.04      9.59 o 
   4  11   0      784.02      763.17     21.17 o 
   5  11   0      813.14      803.36     29.50 o 
   6  11   0      209.90      185.42     11.47 o 
   7  11   0       19.46       15.15      2.91 o 
   8  11   0        2.36        2.05      3.62 o 
   0  12   0     4263.14     4181.68     37.72 o 
   1  12   0     2629.36     2616.99     18.20 o 
   2  12   0      392.45      355.32      6.02 o 
   3  12   0      800.10      743.33     11.31 o 
   4  12   0      399.37      392.33     10.00 o 
   5  12   0       70.67       65.35      4.08 o 
   6  12   0      830.66      832.80     26.51 o 
   7  12   0      153.62      154.74      7.86 o 
   8  12   0      185.77      197.77     11.34 o 
   1  13   0      173.47      160.27      6.43 o 
   2  13   0       46.81       48.52      2.26 o 
   3  13   0      489.13      477.94      7.86 o 
   4  13   0        0.90        3.24      1.59 o 
   5  13   0      113.17       95.85      5.92 o 
   6  13   0       39.05       29.25      6.97 o 
   7  13   0        0.22       -1.62      2.18 o 
   8  13   0        4.04       -0.47      2.80 o 
   0  14   0     7725.16     8190.95    105.08 o 
   1  14   0     1475.92     1436.05     16.40 o 
   2  14   0       33.30       33.08      2.07 o 
   3  14   0      637.48      584.28     10.52 o 
   4  14   0        0.19        3.12      2.71 o 
   5  14   0       42.39       57.96      4.32 o 
   6  14   0      334.37      286.74      9.81 o 
   7  14   0       77.19       69.72      4.89 o 
   8  14   0      158.47      192.28     13.52 o 
   1  15   0       75.75       59.24      2.88 o 
   2  15   0      303.16      296.66      6.16 o 
   3  15   0     1701.62     1701.46     23.51 o 
   4  15   0      158.35      166.33      5.93 o 
   5  15   0      278.13      248.86      9.13 o 
   6  15   0       45.17       41.00      3.89 o 
   7  15   0      159.96      156.46     10.20 o 
   0  16   0      832.24      792.41     15.25 o 
   1  16   0     1965.52     2089.21     24.73 o 
   2  16   0       27.72       31.80      2.79 o 
   3  16   0       76.02       52.67      3.54 o 
   4  16   0       13.28       17.68      3.27 o 
   5  16   0      188.89      204.59     10.56 o 
   6  16   0      141.94      128.90      7.75 o 
   7  16   0        6.55        5.06      1.98 o 
   1  17   0        1.08       -1.82      1.82 o 
   2  17   0     1017.42     1021.77     14.29 o 
   3  17   0      241.29      219.07      7.86 o 
   4  17   0      517.97      520.24     14.89 o 
   5  17   0      435.42      422.44     10.67 o 
   6  17   0      148.73      133.64      7.09 o 
   7  17   0      153.65      137.30      8.60 o 
   0  18   0      295.70      311.61     13.79 o 
   1  18   0      805.40      819.39     14.35 o 
   2  18   0        3.14        3.58      1.23 o 
   3  18   0      210.80      193.82      8.42 o 
   4  18   0       67.68       68.79      7.95 o 
   5  18   0        8.18        6.10      2.20 o 
   6  18   0       40.04       49.70      4.79 o 
   1  19   0       30.51       26.68      2.95 o 
   2  19   0       55.36       56.53      3.15 o 
   3  19   0      758.24      770.98     20.59 o 
   4  19   0      491.66      489.07     12.52 o 
   5  19   0      161.19      151.00      6.97 o 
   6  19   0      100.68       85.07      6.96 o 
   0  20   0       29.65       28.79      3.71 o 
   1  20   0        2.01        3.22      1.20 o 
   2  20   0        1.95        0.98      1.94 o 
   3  20   0        0.62        0.78      2.86 o 
   4  20   0       33.95       34.52      4.02 o 
   5  20   0       63.54       58.24      4.70 o 
   1  21   0       81.04       89.59      3.96 o 
   2  21   0      368.63      407.75      9.60 o 
   3  21   0      290.06      291.72     16.41 o 
   4  21   0       44.57       39.44      3.66 o 
   5  21   0       91.02       84.27      6.83 o 
   0  22   0       83.29       88.78      6.15 o 
   1  22   0      100.34       98.96      5.04 o 
   2  22   0      308.63      328.05     10.71 o 
   3  22   0       23.61       19.67      3.52 o 
   4  22   0        4.30        3.95      3.61 o 
   1  23   0       52.91       51.03      3.70 o 
   2  23   0       71.37       75.96      5.85 o 
   3  23   0       42.97       30.13      4.18 o 
   0  24   0      224.86      209.99     11.13 o 
   1  24   0      263.52      296.60      7.71 o 
   2  24   0       36.82       49.77      5.64 o 
   1  25   0       10.35        7.28      2.24 o 
  -9   1   1      251.32      260.57     15.12 o 
  -8   1   1      294.09      294.49     14.30 o 
  -7   1   1      184.69      172.25      5.70 o 
  -6   1   1     3968.22     4030.81     45.31 o 
  -5   1   1    11526.45    11682.67    156.86 o 
  -4   1   1     2266.37     2214.09     12.12 o 
  -3   1   1     1599.96     1611.00     12.76 o 
  -2   1   1     1022.33     1040.70      6.02 o 
   1   1   1     3495.08     3527.93     15.20 o 
   2   1   1      685.66      800.99      5.92 o 
   3   1   1      431.01      381.98      5.52 o 
   4   1   1     4535.86     4673.06     34.62 o 
   5   1   1     1433.97     1326.79     15.89 o 
   6   1   1       34.76       28.82      1.87 o 
   7   1   1        0.25        9.44      4.19 o 
   8   1   1        5.12        5.97      1.85 o 
   9   1   1      326.44      314.09     29.61 o 
  -9   2   1        0.89        3.22      3.12 o 
  -8   2   1       22.95       31.73      4.95 o 
  -7   2   1      172.64      150.32      5.69 o 
  -6   2   1      447.18      425.13     10.83 o 
  -5   2   1       64.65       75.33      3.15 o 
  -4   2   1      217.52      230.29      5.93 o 
  -3   2   1        3.83        4.92      0.60 o 
  -1   2   1     6250.24     6489.94     33.58 o 
   1   2   1     6220.71     6173.60     25.67 o 
   2   2   1        5.52       20.20      1.03 o 
   3   2   1     4502.40     4815.66     43.46 o 
   4   2   1        1.17        1.96      0.74 o 
   5   2   1      987.88      992.86     15.83 o 
   6   2   1      241.00      248.38      5.61 o 
   7   2   1      655.88      671.78     17.94 o 
   8   2   1       74.34       74.09      7.24 o 
   9   2   1      112.47      117.85     12.70 o 
  -9   3   1        6.90        6.33      2.43 o 
  -8   3   1      337.77      341.32     15.52 o 
  -7   3   1      315.46      282.65     10.68 o 
  -6   3   1      472.85      456.61     13.46 o 
  -5   3   1     2746.53     2730.94     22.35 o 
  -4   3   1     1816.95     1784.12     13.00 o 
  -3   3   1      133.12      107.26      1.87 o 
  -2   3   1     8815.02     8989.04     65.79 o 
  -1   3   1     2323.18     2332.12     15.39 o 
   0   3   1     3216.39     3248.09     13.66 o 
   1   3   1    12049.91    12293.29     46.15 o 
   2   3   1      608.75      525.57      4.90 o 
   3   3   1     7709.64     7942.85     43.64 o 
   4   3   1     4086.43     4149.84     25.98 o 
   5   3   1      405.92      369.11      6.88 o 
   6   3   1      155.14      146.00      4.51 o 
   7   3   1       15.40       13.03      2.40 o 
   8   3   1      254.88      262.20     12.99 o 
   9   3   1      115.54       95.99     10.41 o 
  -9   4   1      198.01      202.17     10.14 o 
  -8   4   1      346.79      360.58     11.62 o 
  -7   4   1      329.61      312.96      9.31 o 
  -6   4   1      109.71       95.91      3.81 o 
  -5   4   1       74.41       60.84      3.24 o 
  -4   4   1     1194.40     1207.21     12.52 o 
  -3   4   1     2598.26     2517.81     11.84 o 
  -2   4   1    24300.98    23985.83     90.46 o 
  -1   4   1      168.42      151.42      2.13 o 
   0   4   1     6183.73     6080.37     37.55 o 
   1   4   1     9046.79     8939.79     48.49 o 
   2   4   1     5334.11     5379.73     41.50 o 
   3   4   1      121.41      151.71      9.92 o 
   4   4   1      469.70      431.59      8.12 o 
   5   4   1      707.77      688.94     14.68 o 
   6   4   1     2125.68     2212.28     36.41 o 
   7   4   1      414.54      420.00     14.39 o 
   8   4   1      303.22      302.23     18.76 o 
   9   4   1       78.90       57.09      7.01 o 
  -9   5   1        6.30        2.96      4.23 o 
  -8   5   1      141.03      131.37      7.47 o 
  -7   5   1        5.74        5.61      2.24 o 
  -6   5   1        3.75        5.64      3.49 o 
  -5   5   1       22.51       22.20      2.34 o 
  -4   5   1      231.58      206.55      5.10 o 
  -3   5   1     2149.77     2243.36     43.47 o 
  -2   5   1      188.92      215.08      4.14 o 
  -1   5   1      501.90      476.23      4.17 o 
   0   5   1     5076.41     5242.79     20.39 o 
   1   5   1     1815.94     1770.16      9.93 o 
   2   5   1      755.97      748.73      7.17 o 
   3   5   1      436.66      408.03      6.61 o 
   4   5   1      933.69      919.92     14.24 o 
   5   5   1      456.40      445.07      9.61 o 
   6   5   1      618.44      636.81     15.19 o 
   7   5   1       11.78       13.76      2.27 o 
   8   5   1      134.64      136.43     11.96 o 
   9   5   1       91.37       97.74     16.48 o 
  -9   6   1      364.47      366.63     19.90 o 
  -8   6   1      901.23      932.66     25.89 o 
  -7   6   1      121.77      114.95      4.77 o 
  -6   6   1       44.01       41.07      3.23 o 
  -5   6   1        1.42        5.80      1.77 o 
  -4   6   1       10.83        8.64      2.96 o 
  -3   6   1    20796.37    21528.52    100.96 o 
  -2   6   1     8865.92     8844.98     46.85 o 
  -1   6   1      180.48      152.62      2.32 o 
   0   6   1      928.76      774.31      6.72 o 
   1   6   1     5316.40     5364.16     21.19 o 
   2   6   1     4177.27     4363.75     28.80 o 
   3   6   1      801.86      741.13     14.04 o 
   4   6   1     1924.12     1934.97     39.86 o 
   5   6   1      226.56      222.99      8.16 o 
   6   6   1      422.73      441.35      9.65 o 
   7   6   1      898.11      938.44     30.35 o 
   8   6   1      938.21     1019.67     33.40 o 
  -9   7   1       27.46       17.29      3.97 o 
  -8   7   1        0.37        3.46      2.29 o 
  -7   7   1        6.15        9.58      2.07 o 
  -6   7   1        4.97        3.50      1.93 o 
  -5   7   1      338.99      333.60      7.93 o 
  -4   7   1       61.82       80.47      3.47 o 
  -3   7   1       95.15       90.66      3.38 o 
  -2   7   1     1146.22     1163.11      9.08 o 
  -1   7   1      965.99      905.84      7.11 o 
   0   7   1       74.11       74.20      3.80 o 
   1   7   1        0.86       -0.91      1.15 o 
   2   7   1      596.02      612.17      6.33 o 
   3   7   1       68.58       96.56      3.99 o 
   4   7   1       19.07       18.83      2.73 o 
   5   7   1       19.59       21.90      3.45 o 
   6   7   1       37.23       20.51      2.84 o 
   7   7   1        0.21        2.94      1.79 o 
   8   7   1        0.02       13.13      4.40 o 
  -9   8   1      316.95      317.46     21.51 o 
  -8   8   1      687.36      702.43     14.04 o 
  -7   8   1      443.10      455.26     11.29 o 
  -6   8   1       17.74       16.41      2.05 o 
  -5   8   1      200.70      189.99      5.86 o 
  -4   8   1     1837.09     1838.23     19.74 o 
  -3   8   1     2377.34     2317.37     34.39 o 
  -2   8   1     8670.85     8558.72     42.85 o 
  -1   8   1     2179.92     2034.82     13.29 o 
   0   8   1      161.30      109.81      2.47 o 
   1   8   1     1736.76     1661.58     16.11 o 
   2   8   1      564.44      538.84      6.30 o 
   3   8   1     1068.81     1136.52     13.87 o 
   4   8   1      448.58      446.28     13.18 o 
   5   8   1      154.94      144.65      9.86 o 
   6   8   1      200.40      213.72      8.57 o 
   7   8   1      611.94      596.15     16.53 o 
   8   8   1      631.73      638.44     14.56 o 
  -9   9   1       52.41       63.10      6.11 o 
  -8   9   1       73.62       60.26      5.61 o 
  -7   9   1        2.24        2.59      2.56 o 
  -6   9   1      146.86      137.18      5.13 o 
  -5   9   1      875.19      846.20     15.08 o 
  -4   9   1     1462.00     1438.49     27.76 o 
  -3   9   1      581.00      591.50      8.20 o 
  -2   9   1        1.44        1.40      0.76 o 
  -1   9   1       14.63       19.67      1.51 o 
   0   9   1      593.48      581.09      8.50 o 
   1   9   1     1036.28     1004.17      9.83 o 
   2   9   1      105.72       90.06      2.35 o 
   3   9   1     1822.77     1849.69     28.44 o 
   4   9   1      566.59      521.46     18.14 o 
   5   9   1      159.88      169.33      5.33 o 
   6   9   1       47.26       43.75      3.72 o 
   7   9   1       63.74       58.55      4.12 o 
   8   9   1       75.22       63.03      6.01 o 
  -9  10   1       71.69       66.08     10.72 o 
  -8  10   1      442.73      459.30     13.17 o 
  -7  10   1      720.34      745.24     19.35 o 
  -6  10   1       43.16       42.13      3.39 o 
  -5  10   1       36.70       39.35      3.90 o 
  -4  10   1      704.56      710.02     11.51 o 
  -3  10   1     1334.00     1338.41     15.39 o 
  -2  10   1      537.25      464.27     10.61 o 
  -1  10   1      117.27       89.23      2.81 o 
   0  10   1      310.51      266.92      5.17 o 
   1  10   1     1850.84     1808.55     20.58 o 
   2  10   1      363.83      345.68      7.48 o 
   3  10   1        0.09        0.65      2.86 o 
   4  10   1      686.89      663.31     26.60 o 
   5  10   1        2.60        6.48      3.02 o 
   6  10   1      209.62      187.01      8.57 o 
   7  10   1      112.67      113.10      7.86 o 
   8  10   1      115.69       96.32      7.38 o 
  -9  11   1       48.35       52.83      7.58 o 
  -8  11   1       82.82       81.73      5.50 o 
  -7  11   1      376.85      364.97     10.31 o 
  -6  11   1      766.15      803.51     20.38 o 
  -5  11   1     4294.43     4406.62     89.67 o 
  -4  11   1      325.11      277.31      6.79 o 
  -3  11   1       58.67       63.24      2.23 o 
  -2  11   1     2283.16     2334.56     16.45 o 
  -1  11   1        8.54       10.25      1.54 o 
   0  11   1      339.97      418.03      6.28 o 
   1  11   1     1034.76      989.58      9.99 o 
   2  11   1     2566.43     2525.37     21.76 o 
   3  11   1     2752.37     2698.49     30.51 o 
   4  11   1     1807.44     1861.20     53.99 o 
   5  11   1     1048.70     1110.72     19.32 o 
   6  11   1       51.32       39.99      3.25 o 
   7  11   1        0.41       -1.08      2.12 o 
   8  11   1        9.21        7.91      2.55 o 
  -8  12   1        6.32        7.51      2.41 o 
  -7  12   1        1.64        2.47      3.97 o 
  -6  12   1      281.04      264.95      9.54 o 
  -5  12   1      384.14      382.90      9.99 o 
  -4  12   1        1.20        1.30      1.21 o 
  -3  12   1       76.93       63.16      2.26 o 
  -2  12   1       40.75       37.57      2.66 o 
  -1  12   1        6.68        6.03      1.32 o 
   0  12   1      249.63      253.23      4.77 o 
   1  12   1       65.97       55.33      2.80 o 
   2  12   1      309.85      279.88      5.20 o 
   3  12   1       24.16       28.16      2.48 o 
   4  12   1        6.78        7.96      2.03 o 
   5  12   1       32.73       19.62      2.66 o 
   6  12   1       16.48        7.54      2.96 o 
   7  12   1       72.08       62.49      4.45 o 
   8  12   1        1.19        4.34      2.43 o 
  -8  13   1       22.39       14.78      2.27 o 
  -7  13   1      623.63      661.88     15.22 o 
  -6  13   1     1211.60     1221.29     31.10 o 
  -5  13   1     2110.78     2132.28     32.61 o 
  -4  13   1     1068.52     1094.53     20.28 o 
  -3  13   1       19.43       19.54      1.60 o 
  -2  13   1      322.79      290.83      5.84 o 
  -1  13   1      263.21      263.53      4.85 o 
   0  13   1     1038.08      987.34     11.27 o 
   1  13   1     2548.14     2502.74     22.16 o 
   2  13   1     2217.84     2222.57     23.47 o 
   3  13   1     1374.30     1353.59     15.17 o 
   4  13   1     1892.81     1971.84     35.71 o 
   5  13   1     1335.41     1396.60     24.06 o 
   6  13   1      194.76      196.21      8.05 o 
   7  13   1       10.10        6.91      3.24 o 
  -8  14   1      201.33      181.34      9.01 o 
  -7  14   1       17.58       16.00      3.60 o 
  -6  14   1       26.48       16.89      2.51 o 
  -5  14   1      124.34      113.66      6.25 o 
  -4  14   1       37.55       31.30      3.59 o 
  -3  14   1       13.24       15.77      1.53 o 
  -2  14   1     1082.56     1090.92     13.20 o 
  -1  14   1      135.67      115.13      3.25 o 
   0  14   1      202.62      193.58      6.65 o 
   1  14   1      157.81      152.71      4.20 o 
   2  14   1       42.68       40.15      2.59 o 
   3  14   1       58.65       56.71      3.73 o 
   4  14   1      238.88      220.74     13.77 o 
   5  14   1       17.70       11.70      2.44 o 
   6  14   1       72.04       58.19      4.88 o 
   7  14   1       12.81       11.40      2.62 o 
  -8  15   1       51.16       41.81      4.67 o 
  -7  15   1      178.45      157.28      8.98 o 
  -6  15   1      408.11      426.74     11.18 o 
  -5  15   1      851.54      835.50     14.29 o 
  -4  15   1     1100.40     1116.92     19.49 o 
  -3  15   1       52.25       51.78      2.43 o 
  -2  15   1      115.57      104.71      3.47 o 
  -1  15   1       30.34       27.17      2.28 o 
   0  15   1     2075.17     2172.99     29.05 o 
   1  15   1      164.63      149.25      4.00 o 
   2  15   1      956.32      948.32     13.27 o 
   3  15   1     1456.71     1439.58     24.04 o 
   4  15   1      506.89      490.90     14.82 o 
   5  15   1      510.21      500.39     14.84 o 
   6  15   1       22.27       12.65      3.25 o 
   7  15   1        5.39        5.41      2.15 o 
  -7  16   1       45.78       49.24      5.64 o 
  -6  16   1       14.34        5.57      2.93 o 
  -5  16   1        0.40        3.39      2.03 o 
  -4  16   1        1.18       -1.48      3.79 o 
  -3  16   1       15.83       16.92      1.67 o 
  -2  16   1      847.68      818.27     12.83 o 
  -1  16   1     1530.54     1568.95     17.96 o 
   0  16   1      735.71      740.82     12.51 o 
   1  16   1        2.27        3.37      1.26 o 
   2  16   1      484.05      446.74      9.24 o 
   3  16   1      402.90      386.92     13.94 o 
   4  16   1        2.07        2.83      1.34 o 
   5  16   1        3.51        6.76      2.05 o 
   6  16   1      257.92      260.64     10.89 o 
   7  16   1      309.63      312.51     18.84 o 
  -7  17   1       62.22       55.41      5.13 o 
  -6  17   1      195.95      187.97     10.11 o 
  -5  17   1      256.90      255.29      9.41 o 
  -4  17   1      442.88      415.51     12.76 o 
  -3  17   1       37.31       29.52      2.36 o 
  -2  17   1       64.21       51.84      2.83 o 
  -1  17   1       33.32       29.82      2.28 o 
   0  17   1       17.78       18.82      1.98 o 
   1  17   1       32.72       29.84      3.17 o 
   2  17   1        2.73        0.61      1.44 o 
   3  17   1      268.99      264.89      9.33 o 
   4  17   1      141.50      147.29      7.73 o 
   5  17   1       78.48       68.45      4.61 o 
   6  17   1        1.18        2.61      2.13 o 
  -7  18   1       58.48       55.70      4.95 o 
  -6  18   1       17.82       21.35      2.79 o 
  -5  18   1       55.95       51.77      4.47 o 
  -4  18   1       69.27       71.40      5.42 o 
  -3  18   1      153.50      141.78      5.15 o 
  -2  18   1      939.56      939.39     16.03 o 
  -1  18   1      675.32      706.79     11.16 o 
   0  18   1      450.31      450.97     13.72 o 
   1  18   1        3.40        5.74      1.53 o 
   2  18   1      449.29      455.72      9.21 o 
   3  18   1       20.12       23.65      3.87 o 
   4  18   1      177.65      164.33      7.17 o 
   5  18   1      169.57      159.74      7.02 o 
   6  18   1      359.38      386.92     12.28 o 
  -6  19   1       44.60       53.37      4.88 o 
  -5  19   1       13.72       14.49      3.39 o 
  -4  19   1       55.58       51.36      4.48 o 
  -3  19   1      233.54      227.37      7.39 o 
  -2  19   1       17.35       11.86      2.06 o 
  -1  19   1       92.86       85.10      3.82 o 
   0  19   1       24.53       18.32      2.38 o 
   1  19   1      428.40      416.95     10.21 o 
   2  19   1      105.67      107.77      4.33 o 
   3  19   1      228.97      224.55      8.33 o 
   4  19   1        1.50        2.85      3.26 o 
   5  19   1        0.14        3.73      3.51 o 
  -6  20   1        0.95        6.37      2.70 o 
  -5  20   1        6.87        8.48      2.11 o 
  -4  20   1       38.62       36.06      3.89 o 
  -3  20   1     1069.50     1139.13     19.93 o 
  -2  20   1      238.40      244.67      7.04 o 
  -1  20   1      891.55      980.97     19.68 o 
   0  20   1      183.62      183.76      6.21 o 
   1  20   1      180.15      184.42      6.04 o 
   2  20   1      196.58      191.47      6.62 o 
   3  20   1       30.98       32.54      3.64 o 
   4  20   1       27.26       19.77      2.76 o 
   5  20   1       70.14       71.92      6.67 o 
  -5  21   1      156.89      148.32      8.35 o 
  -4  21   1        0.77        4.84      2.70 o 
  -3  21   1       32.76       25.53      7.17 o 
  -2  21   1       37.09       27.44      3.25 o 
  -1  21   1        1.69        3.11      1.63 o 
   0  21   1       28.26       28.58      2.66 o 
   1  21   1       16.08       19.12      2.12 o 
   2  21   1      266.14      258.33      8.98 o 
   3  21   1       63.76       50.35      3.97 o 
   4  21   1       46.28       39.22      5.13 o 
  -5  22   1        4.27        4.32      3.08 o 
  -4  22   1       77.53       71.42      5.08 o 
  -3  22   1       19.20       18.08      2.82 o 
  -2  22   1      740.80      784.93     16.97 o 
  -1  22   1      237.39      252.45      7.52 o 
   0  22   1       83.41       83.05      4.18 o 
   1  22   1      121.57      127.83      7.84 o 
   2  22   1       36.92       35.97      3.95 o 
   3  22   1        0.12        1.93      3.68 o 
   4  22   1        3.51        7.75      3.35 o 
  -4  23   1      221.14      222.56      8.31 o 
  -3  23   1       55.77       49.69      4.49 o 
  -2  23   1        1.01        2.89      1.63 o 
  -1  23   1       27.70       24.47      2.66 o 
   0  23   1        4.11        4.04      1.83 o 
   1  23   1      156.08      149.84      7.92 o 
   2  23   1       77.07       83.81     13.25 o 
   3  23   1      156.12      143.97      9.86 o 
  -3  24   1       48.51       47.63      4.43 o 
  -2  24   1       12.05        9.86      3.03 o 
  -1  24   1       76.00       71.02      4.20 o 
   0  24   1        6.13        5.77      1.40 o 
   1  24   1        5.72        8.07      2.40 o 
   2  24   1        1.45        7.34      2.97 o 
  -1  25   1        0.47        1.63      1.70 o 
   0  25   1       40.01       44.59      3.61 o 
 -10   0   2      148.43      158.87     16.84 o 
  -9   0   2       12.78        9.55      5.43 o 
  -8   0   2       66.39       75.30      8.85 o 
  -7   0   2      522.06      491.94     14.26 o 
  -6   0   2     1439.19     1330.95     41.88 o 
  -5   0   2      988.32      891.27     12.23 o 
  -4   0   2     3772.65     3979.94     27.82 o 
  -2   0   2     8413.13     8548.75     89.63 o 
   0   0   2     3696.18     3924.52     22.33 o 
   1   0   2      668.62      770.89     13.24 o 
   2   0   2      210.04      203.98      4.63 o 
   3   0   2     1843.09     1826.56     33.33 o 
   4   0   2     2892.55     2954.78     42.68 o 
   5   0   2     5343.78     5368.14    104.01 o 
   6   0   2     1443.24     1535.12     49.06 o 
   7   0   2      756.10      796.12     42.01 o 
   8   0   2      410.01      430.66     21.54 o 
 -10   1   2        9.44        9.90      4.45 o 
  -9   1   2        1.85        5.62      2.30 o 
  -8   1   2      105.59       88.05      6.54 o 
  -7   1   2        0.51        1.56      0.95 o 
  -6   1   2     1013.44      962.81     15.40 o 
  -5   1   2      354.03      320.75      4.93 o 
  -4   1   2     2133.05     2259.13     17.58 o 
  -3   1   2       85.07       73.30      1.73 o 
  -2   1   2     1350.29     1382.73     10.43 o 
  -1   1   2     5405.34     5607.12     30.86 o 
   0   1   2      500.09      563.01      5.87 o 
   1   1   2       61.55       52.45      2.06 o 
   2   1   2      150.53      191.28      5.86 o 
   3   1   2     1170.28     1161.78     12.95 o 
   4   1   2       49.09       51.35      3.68 o 
   5   1   2       14.26       18.00      2.54 o 
   6   1   2        0.11        2.61      3.00 o 
   7   1   2       24.97       20.71      5.46 o 
   8   1   2        0.92        5.91      3.70 o 
 -10   2   2      386.00      399.63     14.67 o 
  -9   2   2       83.69       81.56      7.68 o 
  -8   2   2       13.97       12.37      3.37 o 
  -7   2   2      402.87      363.58     10.22 o 
  -6   2   2       23.34       19.02      1.77 o 
  -5   2   2     1394.80     1360.64     10.10 o 
  -4   2   2     3327.88     3266.04     21.27 o 
  -3   2   2     2015.20     1930.86     13.08 o 
  -2   2   2    26989.24    27314.67    100.63 o 
  -1   2   2     8211.75     8319.11     63.10 o 
   0   2   2       77.14       79.55      1.11 o 
   1   2   2      815.12      789.67      6.73 o 
   2   2   2      195.42      215.73      5.51 o 
   3   2   2       63.08       63.64      2.86 o 
   4   2   2     2374.73     2409.60     22.47 o 
   5   2   2     3019.66     3046.80     38.38 o 
   6   2   2      713.02      706.38     15.10 o 
   7   2   2      346.23      355.79     15.75 o 
   8   2   2      200.22      192.28     10.17 o 
 -10   3   2        3.33        4.99      5.22 o 
  -9   3   2        3.81        4.48      6.83 o 
  -8   3   2      177.92      180.49      9.77 o 
  -7   3   2     3107.83     3330.61     56.54 o 
  -6   3   2     1717.25     1691.44     19.75 o 
  -5   3   2      470.09      483.23      6.43 o 
  -4   3   2      367.91      281.72      4.82 o 
  -3   3   2     2513.12     2613.05     12.40 o 
  -2   3   2     5817.14     6218.88     34.90 o 
  -1   3   2     5556.94     5583.74     41.37 o 
   0   3   2    18956.18    18330.42     79.64 o 
   1   3   2    11343.65    11046.56     70.17 o 
   2   3   2     2583.34     2497.88     12.00 o 
   3   3   2       45.39       70.82      2.16 o 
   4   3   2       20.04       22.98      1.21 o 
   5   3   2       28.93       29.32      1.63 o 
   6   3   2        2.05        4.46      1.73 o 
   7   3   2      168.54      153.73      9.77 o 
   8   3   2        2.17        8.42      5.20 o 
 -10   4   2       71.85       74.60      9.19 o 
  -9   4   2      238.67      261.14     11.89 o 
  -8   4   2       29.45       30.15      7.53 o 
  -7   4   2       86.30       84.19      9.14 o 
  -6   4   2       39.67       34.41      2.61 o 
  -5   4   2      326.81      328.01      5.52 o 
  -4   4   2      454.49      357.42      5.03 o 
  -3   4   2     4269.59     4335.67     18.48 o 
  -2   4   2    27950.22    27878.41    215.85 o 
  -1   4   2     2105.84     2025.88     14.65 o 
   0   4   2    13059.00    13202.50     50.50 o 
   1   4   2     2055.02     2080.93     21.11 o 
   2   4   2     2787.65     2979.84     16.90 o 
   3   4   2       35.24       68.77      1.43 o 
   4   4   2      797.93      726.31      8.59 o 
   5   4   2      274.32      242.69      9.41 o 
   6   4   2      524.00      540.26     17.62 o 
   7   4   2      148.19      128.49      8.68 o 
   8   4   2       11.90       20.81      6.88 o 
 -10   5   2        2.58        6.46      3.85 o 
  -9   5   2       72.11       91.00      9.59 o 
  -8   5   2     1291.11     1289.84     30.48 o 
  -7   5   2     1951.14     2066.68     46.37 o 
  -6   5   2      286.63      286.25      7.25 o 
  -5   5   2     1453.81     1416.93     12.72 o 
  -4   5   2      407.33      389.04      5.40 o 
  -3   5   2      196.19      210.50      5.75 o 
  -2   5   2     1443.99     1563.56     12.74 o 
  -1   5   2     2555.45     2512.57     11.62 o 
   0   5   2       11.23       12.46      1.06 o 
   1   5   2    18995.05    19224.14    117.90 o 
   2   5   2    15472.73    16180.60     81.01 o 
   3   5   2      385.27      320.49      7.12 o 
   4   5   2       39.41       41.36      2.94 o 
   5   5   2      312.28      312.55      7.65 o 
   6   5   2      368.83      348.26     12.46 o 
   7   5   2      234.02      228.98     13.74 o 
   8   5   2        9.65       12.79      4.93 o 
 -10   6   2       18.37       16.98      6.73 o 
  -9   6   2       13.89        6.47      2.77 o 
  -8   6   2       25.24       23.68      3.53 o 
  -7   6   2      107.50       95.80      5.70 o 
  -6   6   2      621.60      618.34     12.36 o 
  -5   6   2      531.36      554.73      9.90 o 
  -4   6   2      576.94      620.03      7.59 o 
  -3   6   2     2706.99     2828.36     24.61 o 
  -2   6   2     3297.73     3330.45     17.50 o 
  -1   6   2       21.13       24.97      2.01 o 
   0   6   2     6305.54     6497.97     27.73 o 
   1   6   2     2695.90     2939.51     28.53 o 
   2   6   2      122.53      152.15      3.67 o 
   3   6   2      395.60      423.06      6.23 o 
   4   6   2       24.78       28.05      2.35 o 
   5   6   2       86.31       74.00      3.57 o 
   6   6   2       43.97       42.09      3.89 o 
   7   6   2       61.76       57.03      4.37 o 
   8   6   2       41.14       38.46      5.34 o 
  -9   7   2       95.24      100.60      6.89 o 
  -8   7   2      921.46      954.13     24.31 o 
  -7   7   2     1976.91     2102.60     31.95 o 
  -6   7   2      677.78      660.26     11.57 o 
  -5   7   2     1020.94     1031.63     11.87 o 
  -4   7   2      132.67      116.38      3.18 o 
  -3   7   2       25.48       32.30      2.26 o 
  -2   7   2      570.58      478.56      6.20 o 
  -1   7   2      727.31      697.82      6.55 o 
   0   7   2      124.03      173.51      2.63 o 
   1   7   2    12097.32    12649.03     61.26 o 
   2   7   2    10553.29    10852.45     52.68 o 
   3   7   2     2676.90     2628.60     25.18 o 
   4   7   2     1118.02     1182.24     18.53 o 
   5   7   2      110.60      120.94      4.46 o 
   6   7   2      108.34      101.96      6.03 o 
   7   7   2      482.53      471.93     11.58 o 
   8   7   2      146.66      144.82     11.32 o 
  -9   8   2        0.25        2.84      2.21 o 
  -8   8   2       33.70       30.45      4.09 o 
  -7   8   2       29.42       37.17      4.88 o 
  -6   8   2       45.06       36.82      2.97 o 
  -5   8   2      436.66      422.75      6.49 o 
  -4   8   2     2813.46     2921.59     28.43 o 
  -3   8   2     2012.15     2035.18     13.87 o 
  -2   8   2     3026.00     3090.61     18.54 o 
  -1   8   2     1529.09     1581.59     14.81 o 
   0   8   2      170.91      211.37      4.79 o 
   1   8   2     1569.06     1723.79     19.35 o 
   2   8   2       55.17       60.01      2.63 o 
   3   8   2      468.77      469.63      7.08 o 
   4   8   2      637.11      650.79     10.83 o 
   5   8   2        2.60        3.92      1.80 o 
   6   8   2      727.31      739.71     22.35 o 
   7   8   2       32.47       32.05      3.83 o 
   8   8   2      209.45      213.61     10.80 o 
  -9   9   2      116.47      122.34      7.52 o 
  -8   9   2      582.23      581.23     12.56 o 
  -7   9   2     1960.10     2049.37     25.61 o 
  -6   9   2      666.15      636.67     13.36 o 
  -5   9   2       13.95       11.72      0.88 o 
  -4   9   2       67.77       48.77      2.45 o 
  -3   9   2      525.25      538.12      8.31 o 
  -2   9   2      211.99      245.94      5.62 o 
  -1   9   2       23.65       14.46      1.28 o 
   0   9   2     1618.98     1578.07     14.05 o 
   1   9   2     3697.61     3755.07     29.04 o 
   2   9   2     3851.41     3892.09     26.96 o 
   3   9   2     3716.20     3863.18     57.96 o 
   4   9   2      802.38      759.38     19.65 o 
   5   9   2      131.29      120.29      6.00 o 
   6   9   2       73.45       71.17      8.23 o 
   7   9   2       56.65       52.49      4.98 o 
   8   9   2       55.53       61.19      8.18 o 
  -9  10   2       25.54       23.35      3.25 o 
  -8  10   2       34.47       43.03      3.96 o 
  -7  10   2        7.79        5.40      2.45 o 
  -6  10   2       53.31       57.08      3.87 o 
  -5  10   2       51.76       60.34      3.71 o 
  -4  10   2     1402.42     1390.62     14.94 o 
  -3  10   2     1782.66     1776.79     14.77 o 
  -2  10   2     4491.46     4552.97     28.00 o 
  -1  10   2     3111.36     3047.18     19.44 o 
   0  10   2      460.57      430.37      6.82 o 
   1  10   2      132.33      133.80      3.58 o 
   2  10   2       20.77       16.96      1.88 o 
   3  10   2     1981.66     2071.78     41.10 o 
   4  10   2     1337.10     1378.45     42.28 o 
   5  10   2       72.19       79.03      4.30 o 
   6  10   2      140.17      129.71      5.92 o 
   7  10   2      259.45      234.87      9.97 o 
   8  10   2      242.45      276.41     10.79 o 
  -9  11   2       14.18       13.38      3.58 o 
  -8  11   2      112.45      105.87      6.52 o 
  -7  11   2      547.25      527.07     14.81 o 
  -6  11   2      314.19      293.26      9.76 o 
  -5  11   2      460.66      453.15     10.43 o 
  -4  11   2       13.13       18.98      1.90 o 
  -3  11   2       48.52       44.33      2.89 o 
  -2  11   2       45.13       47.88      2.79 o 
  -1  11   2      589.75      632.17     11.29 o 
   0  11   2     3050.11     3250.45     27.28 o 
   1  11   2     2026.67     2058.01     14.84 o 
   2  11   2     1645.28     1581.65     18.71 o 
   3  11   2      175.52      171.04      4.79 o 
   4  11   2        8.91        7.12      2.50 o 
   5  11   2       31.58       21.94      2.76 o 
   6  11   2        1.58        3.68      2.08 o 
   7  11   2        0.56       -0.68      2.41 o 
  -9  12   2      126.68      127.20      8.41 o 
  -8  12   2      118.61      107.29      6.97 o 
  -7  12   2       42.99       47.82      4.31 o 
  -6  12   2       19.13       22.61      3.58 o 
  -5  12   2       15.63       18.18      2.59 o 
  -4  12   2      441.13      420.96      8.10 o 
  -3  12   2     1502.93     1454.59     16.28 o 
  -2  12   2     3666.80     3668.15     30.67 o 
  -1  12   2     5867.42     5905.86     35.99 o 
   0  12   2      302.22      252.67      7.09 o 
   1  12   2      393.08      412.64      6.35 o 
   2  12   2      121.44      110.44      3.68 o 
   3  12   2       30.92       30.20      2.06 o 
   4  12   2     1004.28     1120.93     22.03 o 
   5  12   2      884.85      917.91     15.17 o 
   6  12   2      157.70      168.64      7.01 o 
   7  12   2       34.00       42.69      5.03 o 
  -8  13   2        0.72        8.79      2.16 o 
  -7  13   2       57.20       53.43      4.84 o 
  -6  13   2      190.52      164.69      6.59 o 
  -5  13   2      148.86      140.00      5.56 o 
  -4  13   2      187.60      155.21      6.97 o 
  -3  13   2      253.90      251.36      8.32 o 
  -2  13   2       73.13       57.51      3.09 o 
  -1  13   2      452.94      489.43      8.56 o 
   0  13   2       27.76       32.17      2.48 o 
   1  13   2      152.36      151.37      3.56 o 
   2  13   2       17.55       16.97      1.55 o 
   3  13   2       54.23       48.99      3.37 o 
   4  13   2       94.77       88.90      7.28 o 
   5  13   2      140.92      123.23      7.07 o 
   6  13   2        0.23        4.45      2.05 o 
   7  13   2        1.14        3.61      4.74 o 
  -8  14   2        9.50        8.50      3.20 o 
  -7  14   2      157.21      140.81      7.43 o 
  -6  14   2       66.12       60.21      4.68 o 
  -5  14   2       49.03       50.81      4.37 o 
  -4  14   2      891.08      879.90     14.95 o 
  -3  14   2     1374.38     1371.66     17.76 o 
  -2  14   2     1715.60     1716.96     19.10 o 
  -1  14   2     3084.35     3215.37     32.97 o 
   0  14   2       95.74       91.73      3.14 o 
   1  14   2       11.35        6.94      1.47 o 
   2  14   2        2.25        3.75      0.92 o 
   3  14   2        5.81        7.04      1.87 o 
   4  14   2      297.10      265.50      9.15 o 
   5  14   2      742.73      744.00     22.85 o 
   6  14   2      317.24      321.84     10.65 o 
   7  14   2       94.68       83.35      8.67 o 
  -8  15   2       67.13       59.72      4.83 o 
  -7  15   2        1.10        2.88      2.47 o 
  -6  15   2       67.69       67.34      5.83 o 
  -5  15   2       40.83       41.73      3.83 o 
  -4  15   2      701.69      708.99     12.19 o 
  -3  15   2       90.55       87.05      3.41 o 
  -2  15   2      126.75      117.79      4.55 o 
  -1  15   2      451.63      439.90      9.31 o 
   0  15   2      151.84      132.13      3.98 o 
   1  15   2      321.59      305.53      6.13 o 
   2  15   2       10.29        8.18      1.72 o 
   3  15   2      366.81      365.54     13.06 o 
   4  15   2      651.34      637.50     17.08 o 
   5  15   2      157.61      170.70      7.81 o 
   6  15   2       19.39       18.28      4.84 o 
  -8  16   2        4.58        8.83      3.51 o 
  -7  16   2        2.31        3.87      1.85 o 
  -6  16   2        2.77        3.70      2.27 o 
  -5  16   2      178.51      177.33      8.19 o 
  -4  16   2       60.97       51.44      4.12 o 
  -3  16   2      484.53      469.64      8.31 o 
  -2  16   2      614.65      627.24     10.75 o 
  -1  16   2      401.07      380.08      7.99 o 
   0  16   2      281.67      280.97      9.36 o 
   1  16   2        4.34        3.73      1.85 o 
   2  16   2      153.69      145.22      4.65 o 
   3  16   2       94.76      103.97      5.13 o 
   4  16   2      257.99      259.25     10.33 o 
   5  16   2      413.33      413.00     16.71 o 
   6  16   2      143.61      120.54     11.02 o 
  -7  17   2      128.98      120.74      8.42 o 
  -6  17   2      277.41      277.84      9.49 o 
  -5  17   2      239.82      231.97      9.10 o 
  -4  17   2       14.87        9.37      2.15 o 
  -3  17   2      300.64      301.47      9.10 o 
  -2  17   2      327.23      310.75      7.88 o 
  -1  17   2      584.98      580.59     10.24 o 
   0  17   2     1124.62     1150.16     17.24 o 
   1  17   2     1701.70     1782.47     22.42 o 
   2  17   2      850.59      864.22     17.68 o 
   3  17   2      479.96      510.78     16.05 o 
   4  17   2      193.89      191.16      7.85 o 
   5  17   2       45.74       54.12      6.32 o 
   6  17   2       10.65        9.86      4.22 o 
  -7  18   2       25.72       16.18      2.97 o 
  -6  18   2        0.07        1.13      2.13 o 
  -5  18   2       11.31       11.92      2.89 o 
  -4  18   2        4.01        5.48      1.75 o 
  -3  18   2        2.57        5.07      1.45 o 
  -2  18   2        1.95        3.13      1.34 o 
  -1  18   2      172.42      157.76      5.06 o 
   0  18   2      376.46      380.08     11.50 o 
   1  18   2      122.17       96.27      4.46 o 
   2  18   2      242.01      207.43     11.41 o 
   3  18   2        0.22       -0.76      2.77 o 
   4  18   2        2.92        4.97      6.26 o 
   5  18   2        1.60        6.77      2.54 o 
  -6  19   2      175.25      157.83      8.65 o 
  -5  19   2      247.54      255.27     10.60 o 
  -4  19   2      336.61      366.56     12.37 o 
  -3  19   2        4.89        7.37      1.70 o 
  -2  19   2      118.17      114.72      4.35 o 
  -1  19   2      259.73      253.30      7.48 o 
   0  19   2      452.08      469.86      9.07 o 
   1  19   2     1523.64     1582.86     29.95 o 
   2  19   2     1287.17     1327.92     47.49 o 
   3  19   2      567.30      624.23     16.96 o 
   4  19   2       43.30       44.99      6.81 o 
   5  19   2        0.48        4.63      4.51 o 
  -6  20   2        8.49        4.93      3.05 o 
  -5  20   2      189.37      156.83      9.24 o 
  -4  20   2        0.91        0.51      1.96 o 
  -3  20   2      104.21       96.45      4.51 o 
  -2  20   2       62.91       61.09      4.22 o 
  -1  20   2       48.37       55.25      3.28 o 
   0  20   2       13.63       16.61      1.82 o 
   1  20   2      180.53      165.53      5.65 o 
   2  20   2        1.92        2.65      4.39 o 
   3  20   2       18.00       13.38      4.45 o 
   4  20   2      134.61      149.01     10.94 o 
   5  20   2        9.27        8.85      2.82 o 
  -5  21   2       96.77       96.95      7.17 o 
  -4  21   2      126.67      132.16      6.40 o 
  -3  21   2        1.17        1.77      2.64 o 
  -2  21   2        3.37        2.64      1.30 o 
  -1  21   2       14.94        9.22      2.04 o 
   0  21   2      149.06      168.39      5.58 o 
   1  21   2      496.53      502.30     10.73 o 
   2  21   2      331.70      336.89     19.84 o 
   3  21   2       63.76       58.72      5.78 o 
   4  21   2       25.29       23.43      4.55 o 
  -5  22   2        3.04        5.42      2.31 o 
  -4  22   2       68.25       60.29      4.64 o 
  -3  22   2      246.83      253.22     10.34 o 
  -2  22   2        5.26        9.55      2.18 o 
  -1  22   2       45.40       39.86      3.16 o 
   0  22   2      215.75      214.12      9.14 o 
   1  22   2       70.55       67.86      5.15 o 
   2  22   2        4.02        2.05      2.85 o 
   3  22   2        1.20        4.93      3.00 o 
  -4  23   2        0.43        5.07      3.24 o 
  -3  23   2       92.04      100.21      6.83 o 
  -2  23   2       19.17       15.05      2.19 o 
  -1  23   2       20.75       15.57      2.78 o 
   0  23   2       22.65       24.83      2.84 o 
   1  23   2        2.57        4.39      2.45 o 
   2  23   2       84.90       87.71      7.48 o 
   3  23   2      132.61      133.06      9.58 o 
  -3  24   2      109.66      102.09      7.75 o 
  -2  24   2       97.55       95.59      5.32 o 
  -1  24   2      193.97      211.07      7.13 o 
   0  24   2      176.98      184.52      8.26 o 
   1  24   2       20.34       26.13      6.23 o 
   2  24   2        0.02       11.26      5.74 o 
  -1  25   2       17.16       14.20      3.12 o 
 -10   1   3      326.59      349.52     18.94 o 
  -9   1   3       77.24       85.30      6.93 o 
  -8   1   3      269.59      276.42     15.45 o 
  -7   1   3     2438.68     2520.77     35.52 o 
  -6   1   3     3429.46     3618.39     36.77 o 
  -5   1   3     1518.75     1549.89     14.18 o 
  -4   1   3       21.49       36.68      1.88 o 
  -3   1   3      620.88      590.03      6.19 o 
  -2   1   3     3532.40     3418.07     15.83 o 
  -1   1   3    28478.36    27589.55    229.99 o 
   0   1   3      997.59      925.10      7.31 o 
   1   1   3     1074.80      982.10     20.14 o 
   2   1   3     2703.21     2588.63     30.22 o 
   3   1   3     3633.46     3575.30     27.46 o 
   4   1   3      304.68      271.98      6.34 o 
   5   1   3      910.16      897.32     28.26 o 
   6   1   3      550.07      562.40     15.65 o 
   7   1   3      406.31      423.91     15.40 o 
   8   1   3      269.81      275.63     13.12 o 
 -10   2   3       52.98       66.64     10.30 o 
  -9   2   3      106.41      117.33      8.54 o 
  -8   2   3        0.74        2.23      1.92 o 
  -7   2   3        5.87        3.18      2.53 o 
  -6   2   3     1823.36     1783.57     20.87 o 
  -5   2   3      940.03      869.41      9.62 o 
  -4   2   3      107.74       88.34      2.80 o 
  -3   2   3     1423.30     1383.38     11.42 o 
  -2   2   3      969.64     1020.67      8.51 o 
  -1   2   3     3670.57     3757.42     25.91 o 
   0   2   3       34.14       30.77      1.33 o 
   1   2   3      234.44      235.14      5.08 o 
   2   2   3      175.37      188.45      6.12 o 
   3   2   3     1082.08     1166.30     13.31 o 
   4   2   3      236.86      230.90      5.94 o 
   5   2   3      181.71      171.05      9.47 o 
   6   2   3      652.24      642.60     13.53 o 
   7   2   3       29.20       30.02      7.92 o 
   8   2   3       30.09       36.19      5.82 o 
 -10   3   3      330.29      356.17     27.35 o 
  -9   3   3      571.43      598.85     19.07 o 
  -8   3   3      315.32      324.49     11.55 o 
  -7   3   3      283.23      294.39      7.60 o 
  -6   3   3     2551.11     2593.08     29.03 o 
  -5   3   3     1142.34     1086.79     12.75 o 
  -4   3   3      346.48      385.58      5.33 o 
  -3   3   3     3264.15     3371.03     17.62 o 
  -2   3   3        9.21       15.97      1.20 o 
  -1   3   3      777.92      702.95      6.84 o 
   0   3   3     5253.88     5322.91     38.93 o 
   1   3   3     2565.06     2512.60     17.04 o 
   2   3   3      772.89      727.45      9.53 o 
   3   3   3      583.04      577.65      6.87 o 
   4   3   3       92.93       86.08      3.11 o 
   5   3   3      251.93      245.05      6.96 o 
   6   3   3        4.04        4.66      4.64 o 
   7   3   3       85.17       83.75      7.98 o 
   8   3   3      138.96      128.33     10.67 o 
 -10   4   3      190.95      231.56     19.10 o 
  -9   4   3       27.58       31.29     10.68 o 
  -8   4   3       87.39       83.57      4.23 o 
  -7   4   3      894.71      883.74     18.81 o 
  -6   4   3     1387.88     1398.58     17.03 o 
  -5   4   3     1343.12     1295.40     13.13 o 
  -4   4   3     7508.12     7621.88     65.65 o 
  -3   4   3     7580.10     7671.81     33.63 o 
  -2   4   3      348.20      334.41      4.31 o 
  -1   4   3     6861.29     7045.59     71.90 o 
   0   4   3     3087.12     3365.55     24.85 o 
   1   4   3     1687.46     1644.23     12.94 o 
   2   4   3     3929.26     4191.35     23.01 o 
   3   4   3      259.83      243.15      3.99 o 
   4   4   3      498.70      487.55      7.45 o 
   5   4   3     1309.94     1289.88     27.68 o 
   6   4   3     1190.02     1235.84     21.94 o 
   7   4   3      579.03      575.09     19.15 o 
   8   4   3       58.65       52.22      6.40 o 
 -10   5   3        6.56        8.69      4.11 o 
  -9   5   3      122.10      122.73      8.56 o 
  -8   5   3       28.56       28.72      5.17 o 
  -7   5   3      818.24      814.19     15.96 o 
  -6   5   3      348.77      351.98      6.84 o 
  -5   5   3      648.62      656.76      8.13 o 
  -4   5   3     4534.46     4737.96     39.40 o 
  -3   5   3     6086.11     6353.23     29.34 o 
  -2   5   3       18.36       14.08      1.38 o 
  -1   5   3      223.14      195.38      4.00 o 
   0   5   3       20.66       25.55      1.03 o 
   1   5   3      570.87      610.03      5.96 o 
   2   5   3     2246.52     2430.97     15.13 o 
   3   5   3       72.17       51.74      1.77 o 
   4   5   3      189.31      180.32      8.11 o 
   5   5   3       23.06       23.11      2.66 o 
   6   5   3       61.18       54.42      7.06 o 
   7   5   3       31.12       28.77      5.61 o 
   8   5   3       52.32       46.19      6.45 o 
 -10   6   3      171.80      202.94     19.73 o 
  -9   6   3        2.82        6.76      2.54 o 
  -8   6   3       82.99       78.68      4.54 o 
  -7   6   3      125.80      119.36      5.30 o 
  -6   6   3      500.72      493.54      8.70 o 
  -5   6   3     1606.97     1532.68     15.73 o 
  -4   6   3    27540.73    28475.16    188.82 o 
  -3   6   3    12352.55    12655.58     75.42 o 
  -2   6   3      100.64       72.63      2.24 o 
  -1   6   3      270.98      244.59      4.25 o 
   0   6   3     5090.93     5220.58     22.26 o 
   1   6   3       87.88       90.34      2.93 o 
   2   6   3     4969.19     5157.91     33.63 o 
   3   6   3     1352.80     1308.64     14.84 o 
   4   6   3     1174.61     1171.25     19.07 o 
   5   6   3      896.55      969.90     16.64 o 
   6   6   3     1572.72     1635.28     43.82 o 
   7   6   3     1211.79     1282.02     28.00 o 
   8   6   3        0.79        5.29      2.92 o 
 -10   7   3        0.70        4.01      2.94 o 
  -9   7   3       93.33       97.80      6.07 o 
  -8   7   3        8.90        8.44      2.21 o 
  -7   7   3      357.14      355.90     10.69 o 
  -6   7   3       38.08       37.76      3.07 o 
  -5   7   3       17.54       16.64      2.00 o 
  -4   7   3     2441.81     2490.38     23.16 o 
  -3   7   3      709.30      802.46     10.52 o 
  -2   7   3     1591.36     1719.61     14.42 o 
  -1   7   3      218.12      209.04      3.15 o 
   0   7   3     2868.49     2971.49     17.37 o 
   1   7   3      604.00      753.86      8.59 o 
   2   7   3      221.05      263.54      4.97 o 
   3   7   3       79.12       83.97      1.93 o 
   4   7   3        9.03        7.56      1.79 o 
   5   7   3        5.34        3.54      1.49 o 
   6   7   3        0.42        6.22      2.32 o 
   7   7   3       85.79       92.92      9.91 o 
 -10   8   3       12.75        6.75      3.21 o 
  -9   8   3      173.63      188.22     10.24 o 
  -8   8   3       52.03       44.94      3.81 o 
  -7   8   3       15.28       14.50      3.76 o 
  -6   8   3       53.94       53.20      3.60 o 
  -5   8   3     1620.16     1658.28     19.79 o 
  -4   8   3     5960.28     6013.93     44.83 o 
  -3   8   3     5645.80     5660.47     34.91 o 
  -2   8   3     1722.85     1533.66     16.97 o 
  -1   8   3       20.54       45.08      1.85 o 
   0   8   3      706.50      736.67      7.63 o 
   1   8   3      270.12      301.31      5.08 o 
   2   8   3     3132.36     3307.19     23.57 o 
   3   8   3     1622.54     1539.68     20.72 o 
   4   8   3      327.02      339.69      8.22 o 
   5   8   3      303.99      309.00     11.22 o 
   6   8   3     1278.62     1325.97     32.56 o 
   7   8   3      229.14      232.62     13.21 o 
  -9   9   3      258.41      249.81     10.12 o 
  -8   9   3      102.54      113.20      6.25 o 
  -7   9   3     2325.39     2406.56     84.16 o 
  -6   9   3      221.94      212.85      6.55 o 
  -5   9   3      118.02      118.76      3.20 o 
  -4   9   3      575.97      639.74     11.19 o 
  -3   9   3     2990.81     3113.66     25.70 o 
  -2   9   3       17.02       45.04      2.97 o 
  -1   9   3      609.41      562.02      6.61 o 
   0   9   3      589.92      579.66      7.05 o 
   1   9   3      879.91      791.97      9.20 o 
   2   9   3     1548.40     1564.34     16.19 o 
   3   9   3      484.93      483.65      8.70 o 
   4   9   3        3.22        3.34      1.39 o 
   5   9   3        3.71        4.02      2.17 o 
   6   9   3        1.45       -1.49      2.18 o 
   7   9   3       98.99       97.96      7.98 o 
  -9  10   3       53.45       39.71      4.50 o 
  -8  10   3       44.68       42.88      4.18 o 
  -7  10   3        3.98        9.77      3.91 o 
  -6  10   3        1.51        2.57      1.26 o 
  -5  10   3      225.57      212.99      4.50 o 
  -4  10   3      173.86      168.89      4.05 o 
  -3  10   3     1542.07     1515.60     13.31 o 
  -2  10   3     1005.67      886.52     10.28 o 
  -1  10   3      284.15      249.88      4.57 o 
   0  10   3        0.49        0.53      1.15 o 
   1  10   3      170.08      140.57      4.92 o 
   2  10   3     1508.34     1553.98     19.42 o 
   3  10   3      408.86      401.38      7.50 o 
   4  10   3       15.91       15.20      3.05 o 
   5  10   3      116.37      128.98      6.64 o 
   6  10   3      142.61      129.68      6.51 o 
   7  10   3      108.45       97.61      7.45 o 
  -9  11   3      322.83      332.14     12.85 o 
  -8  11   3      538.95      560.23     13.35 o 
  -7  11   3      798.08      821.97     14.14 o 
  -6  11   3      770.46      756.38     14.37 o 
  -5  11   3      276.21      274.98      6.22 o 
  -4  11   3      422.63      414.05      8.02 o 
  -3  11   3       52.00       51.14      2.81 o 
  -2  11   3     1463.39     1455.43     14.67 o 
  -1  11   3     3012.74     2934.23     19.95 o 
   0  11   3     4251.33     4412.20     38.91 o 
   1  11   3      647.64      627.62      8.53 o 
   2  11   3     1824.76     1898.02     22.54 o 
   3  11   3      189.66      174.25      6.26 o 
   4  11   3       37.49       46.15      3.26 o 
   5  11   3       18.16       13.36      2.40 o 
   6  11   3        1.83        0.11      2.55 o 
   7  11   3      194.46      188.21     12.60 o 
  -9  12   3       41.15       35.30      4.20 o 
  -8  12   3        1.92        4.59      2.57 o 
  -7  12   3       16.01       16.38      2.78 o 
  -6  12   3       65.34       56.06      4.73 o 
  -5  12   3      311.76      322.58      7.11 o 
  -4  12   3      107.72      102.84      3.73 o 
  -3  12   3        4.50        3.62      1.78 o 
  -2  12   3      139.35      151.17      4.23 o 
  -1  12   3       77.65       86.55      3.13 o 
   0  12   3        0.03       -0.84      1.77 o 
   1  12   3        2.03        0.71      1.15 o 
   2  12   3       11.94        7.63      1.58 o 
   3  12   3      200.88      189.64      6.43 o 
   4  12   3       68.68       60.28      6.67 o 
   5  12   3        0.19        0.62      2.44 o 
   6  12   3       26.78       21.47      3.55 o 
   7  12   3       11.44        8.22      3.70 o 
  -9  13   3       78.45       75.49      6.18 o 
  -8  13   3      288.98      290.20     10.72 o 
  -7  13   3      624.65      612.87     17.35 o 
  -6  13   3     1153.88     1242.69     25.55 o 
  -5  13   3        1.62        2.08      2.09 o 
  -4  13   3      367.85      363.83      7.69 o 
  -3  13   3      166.74      163.60      4.55 o 
  -2  13   3      875.61      866.40      8.58 o 
  -1  13   3     3005.45     3073.84     31.41 o 
   0  13   3     2790.35     2867.43     34.21 o 
   1  13   3     1584.65     1599.94     19.97 o 
   2  13   3        8.56        8.79      1.66 o 
   3  13   3     1823.07     1987.11     32.84 o 
   4  13   3       83.08       75.80      4.72 o 
   5  13   3       42.37       36.46      3.95 o 
   6  13   3      198.41      202.31     12.83 o 
  -8  14   3       33.89       25.23      4.12 o 
  -7  14   3       17.61       14.84      3.20 o 
  -6  14   3       77.78       73.84      6.52 o 
  -5  14   3       16.58       14.82      2.12 o 
  -4  14   3      515.66      501.06      9.90 o 
  -3  14   3        3.48        3.07      2.62 o 
  -2  14   3      148.82      128.13      4.78 o 
  -1  14   3      123.32      104.00      4.00 o 
   0  14   3        3.03       -2.07      2.07 o 
   1  14   3        6.43        6.05      1.25 o 
   2  14   3       88.97       89.98      5.06 o 
   3  14   3      127.31      132.07      5.77 o 
   4  14   3      173.85      190.71      7.59 o 
   5  14   3      176.61      183.95     11.10 o 
   6  14   3        0.36        5.01      2.63 o 
  -8  15   3       83.00       69.86      5.93 o 
  -7  15   3      351.05      329.14     11.49 o 
  -6  15   3      341.87      352.33     11.35 o 
  -5  15   3      745.96      773.13     17.62 o 
  -4  15   3      105.81       87.20      3.57 o 
  -3  15   3      270.10      234.81      6.09 o 
  -2  15   3      557.18      576.75      7.90 o 
  -1  15   3     1473.08     1493.62     20.65 o 
   0  15   3     1095.10     1097.15     13.37 o 
   1  15   3      539.98      540.00      9.20 o 
   2  15   3     1785.29     1934.95     26.31 o 
   3  15   3      238.47      252.53     10.79 o 
   4  15   3       98.48       81.53      7.10 o 
   5  15   3       91.86       73.63      6.25 o 
   6  15   3       30.71       26.20      4.48 o 
  -8  16   3        0.19        6.71      2.83 o 
  -7  16   3        1.46        2.51      2.30 o 
  -6  16   3      280.06      264.46      9.60 o 
  -5  16   3      561.88      547.00     15.54 o 
  -4  16   3      777.90      743.29     16.52 o 
  -3  16   3      698.13      700.92     12.80 o 
  -2  16   3       36.18       43.79      3.41 o 
  -1  16   3      138.57      124.84      4.61 o 
   0  16   3      167.88      159.58      5.28 o 
   1  16   3       72.27       68.97      3.19 o 
   2  16   3        4.15        5.06      1.92 o 
   3  16   3      172.48      177.26      9.77 o 
   4  16   3      459.39      430.92     13.13 o 
   5  16   3      300.26      294.37     10.79 o 
   6  16   3       41.79       28.33      6.53 o 
  -8  17   3        8.85        7.76      2.61 o 
  -7  17   3       14.03       12.76      3.41 o 
  -6  17   3      245.03      223.03      9.77 o 
  -5  17   3       18.87       12.87      2.53 o 
  -4  17   3      167.07      158.85      7.33 o 
  -3  17   3      171.58      157.38      5.48 o 
  -2  17   3       71.25       77.52      3.17 o 
  -1  17   3      244.89      227.86      6.51 o 
   0  17   3      968.75      963.18     13.72 o 
   1  17   3      607.77      613.98     14.74 o 
   2  17   3       32.68       41.19      3.54 o 
   3  17   3      101.90       95.09      9.46 o 
   4  17   3        4.93        3.22      1.67 o 
   5  17   3        0.06        4.00      3.85 o 
  -7  18   3       71.29       62.64      5.01 o 
  -6  18   3       70.87       70.05      5.52 o 
  -5  18   3      407.36      390.21     10.74 o 
  -4  18   3     1020.91     1056.13     26.08 o 
  -3  18   3     1012.36     1068.23     14.26 o 
  -2  18   3      195.81      193.13      6.45 o 
  -1  18   3       63.86       63.53      3.19 o 
   0  18   3        5.64        4.67      1.48 o 
   1  18   3      249.27      220.46      7.89 o 
   2  18   3      323.83      360.89     20.41 o 
   3  18   3      203.82      200.03     14.04 o 
   4  18   3       82.38       85.54      7.57 o 
   5  18   3       81.25       70.57      6.76 o 
  -7  19   3       18.28       15.22      3.48 o 
  -6  19   3       28.98       21.85      2.68 o 
  -5  19   3      167.66      159.48      8.28 o 
  -4  19   3       90.20       85.72      6.97 o 
  -3  19   3       10.65        8.90      1.98 o 
  -2  19   3        0.69        2.63      1.17 o 
  -1  19   3      303.21      287.01      7.84 o 
   0  19   3       21.87       21.69      2.12 o 
   1  19   3       11.75       10.98      1.93 o 
   2  19   3       14.93       10.51      2.37 o 
   3  19   3        0.50        4.62      2.79 o 
   4  19   3       24.32       17.03      4.18 o 
  -6  20   3       27.49       29.33      4.10 o 
  -5  20   3      205.31      207.29      7.63 o 
  -4  20   3     1022.82     1043.18     20.95 o 
  -3  20   3      318.44      333.63     12.20 o 
  -2  20   3      314.93      315.63      8.36 o 
  -1  20   3       64.57       56.64      3.70 o 
   0  20   3       21.62       22.08      2.35 o 
   1  20   3       14.32       12.91      2.81 o 
   2  20   3       95.74       82.80      7.22 o 
   3  20   3       18.09       28.47      4.18 o 
   4  20   3       45.74       63.46      6.33 o 
  -6  21   3       15.15        8.55      2.00 o 
  -5  21   3        1.89        4.46      1.71 o 
  -4  21   3        0.01        2.59      1.93 o 
  -3  21   3       44.89       41.90      4.10 o 
  -2  21   3      154.79      152.97      5.63 o 
  -1  21   3      530.12      543.47     12.03 o 
   0  21   3      299.26      294.99      7.90 o 
   1  21   3      142.40      152.60      8.44 o 
   2  21   3      183.14      185.38      8.67 o 
   3  21   3       36.02       31.91      4.59 o 
  -5  22   3      237.06      225.58     10.62 o 
  -4  22   3       99.49      101.84      6.72 o 
  -3  22   3      483.64      518.31     11.85 o 
  -2  22   3       94.99       88.80      4.93 o 
  -1  22   3       20.83       23.93      3.76 o 
   0  22   3       30.36       28.27      2.82 o 
   1  22   3        8.18       11.07      2.73 o 
   2  22   3       17.31       15.40      4.57 o 
   3  22   3       58.77       56.52      6.14 o 
  -4  23   3        3.47        0.23      3.02 o 
  -3  23   3        9.98       10.60      2.66 o 
  -2  23   3        9.70       10.25      2.11 o 
  -1  23   3      391.70      408.65     10.93 o 
   0  23   3      136.87      150.15     10.19 o 
   1  23   3      235.22      243.50     10.13 o 
   2  23   3       47.95       50.25      6.21 o 
  -3  24   3      223.97      214.08     10.49 o 
  -2  24   3       43.20       44.05      3.70 o 
  -1  24   3        6.26        4.88      1.75 o 
   0  24   3        2.17        4.71      1.83 o 
   1  24   3       10.59        8.81      2.98 o 
 -10   0   4       13.99       19.44      5.86 o 
  -9   0   4       65.82       67.43     11.99 o 
  -8   0   4       70.14       61.14      6.96 o 
  -7   0   4     4201.95     4447.71     87.68 o 
  -6   0   4     8375.85     8676.71     54.54 o 
  -5   0   4     7731.71     8161.01     87.34 o 
  -4   0   4      377.06      223.76      8.56 o 
  -3   0   4     3227.80     2934.72     21.72 o 
  -2   0   4      213.53      191.29      4.08 o 
  -1   0   4       74.64       57.20      2.37 o 
   0   0   4     1538.82     1432.51     22.18 o 
   1   0   4     2618.01     2633.54     33.68 o 
   2   0   4     7776.60     8039.44    111.21 o 
   3   0   4     3762.33     3655.92     52.03 o 
   4   0   4     5007.01     5265.18    102.39 o 
   5   0   4      473.98      472.76     29.70 o 
   6   0   4        2.27        4.55      2.50 o 
   7   0   4      112.50       87.87     10.07 o 
 -10   1   4       22.09       33.76      8.65 o 
  -9   1   4       50.55       53.78      6.90 o 
  -8   1   4      141.32      128.99      6.56 o 
  -7   1   4       17.68       24.92      2.61 o 
  -6   1   4      300.90      310.14      6.49 o 
  -5   1   4       20.22       23.83      1.93 o 
  -4   1   4        1.79        2.54      0.87 o 
  -3   1   4     1313.01     1272.50     10.88 o 
  -2   1   4      190.59      196.37      6.62 o 
  -1   1   4       62.52       73.30      1.96 o 
   0   1   4       28.89       28.71      1.63 o 
   1   1   4      691.36      669.62     11.37 o 
   2   1   4     1926.96     2049.70     25.19 o 
   3   1   4       30.30       32.87      2.30 o 
   4   1   4      257.82      242.19      7.79 o 
   5   1   4      301.10      279.96      9.89 o 
   6   1   4       90.10       90.66      8.70 o 
   7   1   4       14.76       21.52      3.18 o 
 -10   2   4       15.56       21.58      5.78 o 
  -9   2   4        7.79       11.90      4.54 o 
  -8   2   4      308.85      308.41     13.15 o 
  -7   2   4       89.62       94.42      5.43 o 
  -6   2   4     3532.45     3722.91     37.90 o 
  -5   2   4     5392.61     5306.17     38.93 o 
  -4   2   4     4669.72     4740.13     28.67 o 
  -3   2   4      326.56      274.22      4.13 o 
  -2   2   4     1413.95     1346.03     12.34 o 
  -1   2   4     1279.34     1296.45     14.52 o 
   0   2   4     3526.15     3590.98     19.51 o 
   1   2   4      594.21      543.93      8.06 o 
   2   2   4     2263.66     2259.56     18.49 o 
   3   2   4     5125.91     5303.62     51.69 o 
   4   2   4     2301.01     2328.19     29.28 o 
   5   2   4      883.11      890.79     18.89 o 
   6   2   4       18.62       26.29      8.27 o 
   7   2   4        0.17        3.03      3.42 o 
 -10   3   4      113.28      112.38      9.58 o 
  -9   3   4      507.34      526.30     22.38 o 
  -8   3   4      296.45      292.61     12.79 o 
  -7   3   4      332.39      344.81      8.00 o 
  -6   3   4      300.13      282.20      6.06 o 
  -5   3   4       45.76       37.54      2.39 o 
  -4   3   4      380.24      450.18      6.64 o 
  -3   3   4      210.50      175.38      3.24 o 
  -2   3   4      450.82      475.27      5.98 o 
  -1   3   4      960.67      931.72     12.44 o 
   0   3   4     1401.05     1229.87     11.40 o 
   1   3   4     4033.83     4090.87     28.26 o 
   2   3   4      946.29      964.71     12.86 o 
   3   3   4       57.87       55.56      2.19 o 
   4   3   4       75.64       78.93      2.75 o 
   5   3   4     1511.38     1533.42     58.26 o 
   6   3   4       88.15       89.22      8.17 o 
   7   3   4       98.66      106.45      8.74 o 
 -10   4   4        3.23        5.95      2.83 o 
  -9   4   4       52.67       63.82      8.14 o 
  -8   4   4        0.64        3.45      2.57 o 
  -7   4   4        6.54       10.50      1.44 o 
  -6   4   4     1186.27     1179.67     15.12 o 
  -5   4   4     2784.23     2813.90     20.66 o 
  -4   4   4       28.92       25.37      1.69 o 
  -3   4   4       92.52      101.13      3.70 o 
  -2   4   4      152.41      142.63      2.95 o 
  -1   4   4     4740.09     4869.50    152.04 o 
   0   4   4       65.74       78.30      1.33 o 
   1   4   4      108.62      134.54      4.58 o 
   2   4   4     1471.50     1361.89     23.21 o 
   3   4   4      945.84      948.28     13.66 o 
   4   4   4      852.86      804.91     14.92 o 
   5   4   4      664.93      671.09     19.43 o 
   6   4   4        8.40        6.83      4.61 o 
   7   4   4       35.16       23.06      3.72 o 
 -10   5   4      734.43      815.32     24.37 o 
  -9   5   4     2158.10     2354.10     27.48 o 
  -8   5   4      811.33      830.15     17.93 o 
  -7   5   4       61.93       61.04      5.21 o 
  -6   5   4     1136.85     1207.95     15.34 o 
  -5   5   4      407.72      457.73      6.69 o 
  -4   5   4      863.20     1058.77     11.47 o 
  -3   5   4      680.66      594.26      8.03 o 
  -2   5   4     3948.47     4007.55     30.21 o 
  -1   5   4    11175.76    11227.55     66.39 o 
   0   5   4     1588.32     1374.56     10.60 o 
   1   5   4     3505.62     3624.27     25.72 o 
   2   5   4      961.68      933.21     11.19 o 
   3   5   4       80.49       72.00      2.59 o 
   4   5   4       12.81       14.79      2.48 o 
   5   5   4      551.64      577.31     33.26 o 
   6   5   4      254.47      250.76     17.16 o 
   7   5   4       89.09      110.04     10.12 o 
 -10   6   4        5.78        5.92      2.86 o 
  -9   6   4       23.26       21.56      3.69 o 
  -8   6   4       21.45       24.41      4.01 o 
  -7   6   4      534.14      520.38     11.61 o 
  -6   6   4      116.93      121.49      3.33 o 
  -5   6   4        0.29        1.56      1.15 o 
  -4   6   4      208.63      205.88      6.37 o 
  -3   6   4     1713.17     1919.11     14.52 o 
  -2   6   4     1906.16     2052.21     18.51 o 
  -1   6   4      673.58      708.98      8.39 o 
   0   6   4     1428.40     1466.45     14.89 o 
   1   6   4     1549.57     1678.99     20.72 o 
   2   6   4       66.26       97.83      2.60 o 
   3   6   4      310.56      290.00      6.51 o 
   4   6   4       32.18       38.87      3.26 o 
   5   6   4      237.56      212.61     14.06 o 
   6   6   4      228.57      203.58     13.60 o 
   7   6   4       85.03       76.15      8.15 o 
 -10   7   4      293.32      283.79     12.34 o 
  -9   7   4     2504.86     2748.41     38.91 o 
  -8   7   4     1284.44     1320.63     18.84 o 
  -7   7   4       20.48       20.33      2.39 o 
  -6   7   4        3.31        5.69      1.57 o 
  -5   7   4      117.02      124.37      3.34 o 
  -4   7   4      110.02      168.00      4.85 o 
  -3   7   4     1350.17     1200.49     14.09 o 
  -2   7   4     7783.49     8229.63     46.50 o 
  -1   7   4      338.12      262.34     13.69 o 
   0   7   4    17586.65    18529.75    217.86 o 
   1   7   4     2808.80     2746.63     21.92 o 
   2   7   4      473.80      463.72      6.69 o 
   3   7   4      655.20      677.25     10.09 o 
   4   7   4      145.06      136.23      7.73 o 
   5   7   4       84.13       80.71      4.78 o 
   6   7   4      212.52      208.66     10.07 o 
   7   7   4      192.39      221.60     15.62 o 
 -10   8   4        5.55        9.99      2.42 o 
  -9   8   4        2.19        8.30      3.70 o 
  -8   8   4      119.01      124.63      5.85 o 
  -7   8   4       24.04       23.69      2.53 o 
  -6   8   4      529.92      552.11      9.79 o 
  -5   8   4     1113.58     1102.06     11.24 o 
  -4   8   4       29.31       36.96      2.71 o 
  -3   8   4      584.21      576.75      8.70 o 
  -2   8   4        0.37       -0.19      1.46 o 
  -1   8   4       37.94       22.15     12.78 o 
   0   8   4       10.67       20.72      1.78 o 
   1   8   4      298.81      311.51      4.95 o 
   2   8   4      935.52      984.59     11.60 o 
   3   8   4      418.76      429.11      7.95 o 
   4   8   4       22.77       21.87      2.34 o 
   5   8   4      666.26      675.43     30.86 o 
   6   8   4        1.20        5.68      2.15 o 
   7   8   4       38.50       33.68      6.71 o 
 -10   9   4      120.93      109.31      9.48 o 
  -9   9   4      590.26      595.44     16.07 o 
  -8   9   4     1014.22     1007.80     25.13 o 
  -7   9   4      110.12      100.05      5.31 o 
  -6   9   4     1550.02     1523.43     21.88 o 
  -5   9   4        0.43        4.61      1.44 o 
  -4   9   4      439.00      465.19      8.26 o 
  -3   9   4     2771.31     2738.52     25.09 o 
  -2   9   4     7079.35     7225.96     58.45 o 
  -1   9   4    14197.34    15344.91    122.34 o 
   0   9   4     1351.20     1355.25      8.68 o 
   1   9   4      245.74      221.65      5.66 o 
   2   9   4       20.93       15.03      1.78 o 
   3   9   4        1.05        2.43      1.42 o 
   4   9   4       89.13       75.33      4.60 o 
   5   9   4      171.71      163.26      7.63 o 
   6   9   4      454.80      439.32     24.50 o 
   7   9   4      216.65      235.01     31.12 o 
 -10  10   4        8.18        8.09      2.89 o 
  -9  10   4        6.44        2.80      2.11 o 
  -8  10   4       94.67      107.92      6.76 o 
  -7  10   4      222.88      218.01      9.37 o 
  -6  10   4     1376.60     1365.26     24.64 o 
  -5  10   4      760.37      735.76     13.65 o 
  -4  10   4      914.54      856.37     12.41 o 
  -3  10   4      623.36      586.62      9.17 o 
  -2  10   4       29.10       21.45      2.71 o 
  -1  10   4     1443.47     1502.38     14.50 o 
   0  10   4      278.48      316.59      6.91 o 
   1  10   4      344.53      363.11      5.96 o 
   2  10   4     2928.97     3064.78     39.15 o 
   3  10   4      416.70      428.76      9.50 o 
   4  10   4      772.30      761.05     16.80 o 
   5  10   4      462.16      422.13     17.11 o 
   6  10   4      219.47      207.38     24.87 o 
   7  10   4       10.31       11.47      3.72 o 
  -9  11   4       24.56       19.75     18.61 o 
  -8  11   4      137.19      112.28      5.93 o 
  -7  11   4       18.63       20.93      4.06 o 
  -6  11   4     1237.62     1216.25     23.67 o 
  -5  11   4       90.54       86.51      4.20 o 
  -4  11   4       21.60       25.45      2.34 o 
  -3  11   4       10.61       11.24      1.85 o 
  -2  11   4     1031.59      989.14     12.07 o 
  -1  11   4     2915.95     3063.36     26.07 o 
   0  11   4      359.01      365.33      6.07 o 
   1  11   4      238.09      228.99      5.34 o 
   2  11   4      221.97      198.58      4.95 o 
   3  11   4        7.47       10.45      1.96 o 
   4  11   4       25.84       15.62      3.10 o 
   5  11   4      122.43      106.26      5.46 o 
   6  11   4       11.63        7.98      3.34 o 
  -9  12   4       18.43       18.15      4.01 o 
  -8  12   4      131.07      124.11      6.76 o 
  -7  12   4      300.78      318.04     11.03 o 
  -6  12   4     1642.70     1647.17     35.63 o 
  -5  12   4      363.32      366.64      7.72 o 
  -4  12   4      644.76      614.53     10.72 o 
  -3  12   4     1964.49     1963.85     23.42 o 
  -2  12   4     1412.43     1499.78     16.18 o 
  -1  12   4       89.78       91.20      2.80 o 
   0  12   4     1351.53     1444.25     17.88 o 
   1  12   4     1015.79     1024.84     15.19 o 
   2  12   4        6.60        6.99      1.57 o 
   3  12   4     1433.49     1587.75     25.34 o 
   4  12   4     2158.95     2350.52     56.27 o 
   5  12   4      475.87      485.29     14.63 o 
   6  12   4       69.00       76.78      6.85 o 
  -9  13   4        9.85       10.10      2.09 o 
  -8  13   4       25.66       15.35      3.04 o 
  -7  13   4        0.12        1.51      2.51 o 
  -6  13   4      219.05      217.13     11.91 o 
  -5  13   4       20.16       21.29      2.46 o 
  -4  13   4      662.22      659.02     11.44 o 
  -3  13   4      386.45      406.40      8.14 o 
  -2  13   4       22.28       19.98      2.76 o 
  -1  13   4       45.15       53.53      2.51 o 
   0  13   4        8.84        9.95      1.42 o 
   1  13   4       21.30       22.95      2.23 o 
   2  13   4      351.07      340.39      7.26 o 
   3  13   4       16.07       11.39      2.06 o 
   4  13   4       22.11       16.22      3.92 o 
   5  13   4       29.76       30.54      4.44 o 
   6  13   4       53.07       49.09      6.76 o 
  -9  14   4        0.40        5.88      3.02 o 
  -8  14   4        3.82        7.75      2.56 o 
  -7  14   4      490.80      499.34     11.94 o 
  -6  14   4     1145.59     1189.30     18.75 o 
  -5  14   4     1629.27     1700.74     26.72 o 
  -4  14   4       94.38       94.25      4.26 o 
  -3  14   4      344.36      347.33      7.56 o 
  -2  14   4      527.10      521.06      8.94 o 
  -1  14   4      164.53      162.91      4.38 o 
   0  14   4      215.30      210.21      5.43 o 
   1  14   4      546.22      582.12     10.06 o 
   2  14   4      554.86      605.45     11.85 o 
   3  14   4      962.52     1038.29     23.29 o 
   4  14   4      729.62      731.37     30.99 o 
   5  14   4       47.85       54.14      6.53 o 
   6  14   4        7.56       13.73      4.39 o 
  -8  15   4       48.43       44.34      4.54 o 
  -7  15   4      112.51      117.27      7.03 o 
  -6  15   4        5.46        4.63      3.77 o 
  -5  15   4       25.57       22.92      3.27 o 
  -4  15   4      377.51      365.21      8.52 o 
  -3  15   4      354.99      331.64      6.36 o 
  -2  15   4      320.02      295.75      6.41 o 
  -1  15   4      815.04      841.54     11.42 o 
   0  15   4      353.62      343.71      5.55 o 
   1  15   4        2.69        1.57      1.64 o 
   2  15   4      282.45      279.98     18.94 o 
   3  15   4       60.12       58.33      6.20 o 
   4  15   4        1.85       -4.35      4.35 o 
   5  15   4      314.77      329.67     21.45 o 
  -8  16   4       34.27       28.59      6.12 o 
  -7  16   4       19.47       13.02      2.87 o 
  -6  16   4      422.27      396.85     11.41 o 
  -5  16   4      619.48      606.39     12.25 o 
  -4  16   4      800.27      795.65     15.56 o 
  -3  16   4      212.41      200.45      6.34 o 
  -2  16   4      124.59      122.95      3.76 o 
  -1  16   4        3.46        2.99      1.35 o 
   0  16   4        6.51        5.35      1.35 o 
   1  16   4      128.65      123.41      5.17 o 
   2  16   4       57.97       59.54      5.86 o 
   3  16   4      159.26      157.52     15.76 o 
   4  16   4      187.01      152.03     12.53 o 
   5  16   4       26.00       28.18      5.23 o 
  -8  17   4      104.22      100.39      9.09 o 
  -7  17   4      132.22      123.87      6.81 o 
  -6  17   4       10.59        9.06      2.34 o 
  -5  17   4       62.93       57.44      4.95 o 
  -4  17   4       67.04       66.13      4.38 o 
  -3  17   4      702.77      674.53     13.59 o 
  -2  17   4      194.13      191.90      5.81 o 
  -1  17   4      666.88      639.52     10.28 o 
   0  17   4      663.24      699.51     12.67 o 
   1  17   4     1098.22     1209.26     17.73 o 
   2  17   4      479.82      467.97     17.51 o 
   3  17   4        2.67        6.02      2.74 o 
   4  17   4       68.34       61.98      6.37 o 
   5  17   4        9.79        6.64      2.49 o 
  -7  18   4        0.12        4.26      3.72 o 
  -6  18   4       45.29       42.12      4.31 o 
  -5  18   4      392.92      386.67     10.58 o 
  -4  18   4       70.75       66.62      4.12 o 
  -3  18   4       12.36       14.30      2.48 o 
  -2  18   4       10.37        6.38      1.74 o 
  -1  18   4      102.52       95.42      4.06 o 
   0  18   4       42.21       31.16      3.69 o 
   1  18   4       26.21       27.10      4.49 o 
   2  18   4       18.93       12.27      4.54 o 
   3  18   4      103.58      100.32      8.36 o 
   4  18   4       70.30       64.45      6.73 o 
  -7  19   4        2.41        5.65      1.44 o 
  -6  19   4       12.67       14.78      3.58 o 
  -5  19   4       20.11       15.23      3.16 o 
  -4  19   4       71.62       78.76      5.23 o 
  -3  19   4      485.20      518.93     13.74 o 
  -2  19   4      515.30      546.50     12.65 o 
  -1  19   4      210.34      204.66      7.30 o 
   0  19   4      661.51      712.22     17.08 o 
   1  19   4      772.24      827.77     21.95 o 
   2  19   4      303.65      302.92     11.48 o 
   3  19   4        2.60        4.77      1.94 o 
   4  19   4       53.65       56.31      7.35 o 
  -6  20   4       23.21       13.08      2.76 o 
  -5  20   4        3.61        6.42      1.94 o 
  -4  20   4       43.05       42.84      4.52 o 
  -3  20   4      183.32      189.90      6.62 o 
  -2  20   4       52.35       41.55      3.15 o 
  -1  20   4       25.98       20.14      2.56 o 
   0  20   4       14.55        8.00      2.04 o 
   1  20   4        0.17       -2.16      3.79 o 
   2  20   4       32.21       27.12      4.21 o 
   3  20   4       14.95        8.81      3.26 o 
  -6  21   4        2.69        8.02      2.59 o 
  -5  21   4        2.70        2.89      1.86 o 
  -4  21   4       82.46       68.11      7.30 o 
  -3  21   4       27.12       29.91      3.12 o 
  -2  21   4       83.28       91.14      5.24 o 
  -1  21   4      250.32      253.60      8.35 o 
   0  21   4      523.70      557.40     11.86 o 
   1  21   4      290.29      300.24     12.20 o 
   2  21   4      102.65      124.17      9.82 o 
   3  21   4       14.31        5.86      2.38 o 
  -5  22   4      202.78      204.28      8.28 o 
  -4  22   4      206.07      210.57      9.21 o 
  -3  22   4       50.67       49.40      4.59 o 
  -2  22   4        0.23        1.62      2.17 o 
  -1  22   4       85.90       69.23      4.08 o 
   0  22   4       46.72       42.46      5.28 o 
   1  22   4       42.12       49.32      4.76 o 
   2  22   4       38.40       42.41      5.35 o 
  -4  23   4       76.01       84.87      8.13 o 
  -3  23   4       44.24       45.30      5.47 o 
  -2  23   4      141.30      149.18      8.88 o 
  -1  23   4       59.26       61.79      4.46 o 
   0  23   4       20.78       15.50      2.87 o 
   1  23   4      148.59      142.40     11.20 o 
  -3  24   4       31.62       24.78      4.52 o 
  -2  24   4       86.33       89.94      7.22 o 
  -1  24   4        0.01        1.92      2.00 o 
   0  24   4       65.10       59.69      6.62 o 
 -11   1   5      412.58      454.70     18.33 o 
 -10   1   5      289.69      311.91     15.80 o 
  -9   1   5      777.70      844.29     31.86 o 
  -8   1   5     1022.95     1091.76     18.20 o 
  -7   1   5        4.44        7.70      2.33 o 
  -6   1   5      334.67      317.86      6.41 o 
  -5   1   5     2868.83     2897.01     23.47 o 
  -4   1   5      730.67      621.40      8.33 o 
  -3   1   5     1880.79     1625.97     15.59 o 
  -2   1   5     1515.29     1323.50     11.04 o 
  -1   1   5    11156.13    11357.32     83.19 o 
   0   1   5     3807.40     3911.35     27.31 o 
   1   1   5      134.69      117.68      7.14 o 
   2   1   5        0.62        3.29      2.08 o 
   3   1   5     1845.32     1908.40     28.13 o 
   4   1   5       16.65       18.37      1.84 o 
   5   1   5       37.48       44.13      5.38 o 
   6   1   5      583.31      631.75     19.68 o 
   7   1   5      285.00      317.93     12.46 o 
 -11   2   5        5.42       11.28      5.08 o 
 -10   2   5        3.15        2.12      4.58 o 
  -9   2   5        2.37        6.89      4.02 o 
  -8   2   5      628.93      655.79     12.44 o 
  -7   2   5      482.99      503.08     10.34 o 
  -6   2   5      733.54      768.81     11.04 o 
  -5   2   5      939.60      928.49     11.54 o 
  -4   2   5     1748.32     1803.17     15.05 o 
  -3   2   5     1703.53     1713.32     14.62 o 
  -2   2   5      203.59      241.19      5.77 o 
  -1   2   5     2651.74     2795.05     21.44 o 
   0   2   5     6721.96     7044.50     45.52 o 
   1   2   5     1462.17     1322.25     16.83 o 
   2   2   5     3407.64     3567.16     41.09 o 
   3   2   5      426.50      410.70      7.57 o 
   4   2   5      294.13      288.59      5.38 o 
   5   2   5      449.23      465.35     23.08 o 
   6   2   5        0.84        6.69      4.78 o 
   7   2   5        2.98        5.30      4.32 o 
 -10   3   5      265.79      276.98     15.88 o 
  -9   3   5        6.37        5.56      2.81 o 
  -8   3   5      168.91      170.58      7.94 o 
  -7   3   5     1782.09     1819.69     24.25 o 
  -6   3   5       67.51       71.59      3.07 o 
  -5   3   5      474.58      395.90      6.69 o 
  -4   3   5     7856.53     8225.48     46.84 o 
  -3   3   5     2737.92     2648.99     14.94 o 
  -2   3   5     1444.09     1383.25     12.93 o 
  -1   3   5     3547.82     3685.02     25.38 o 
   0   3   5     3969.73     4204.33     59.03 o 
   1   3   5       26.94       18.96      1.66 o 
   2   3   5        0.01        1.93      1.74 o 
   3   3   5      558.54      593.23     11.08 o 
   4   3   5      156.20      138.83      6.09 o 
   5   3   5        3.57        4.68      1.98 o 
   6   3   5      318.16      299.96     12.50 o 
   7   3   5      261.18      254.23     11.36 o 
 -10   4   5       50.28       53.21      7.89 o 
  -9   4   5       29.97       25.47      3.97 o 
  -8   4   5      113.35      124.30      6.61 o 
  -7   4   5     1281.62     1259.97     18.01 o 
  -6   4   5     1297.65     1300.36     18.11 o 
  -5   4   5     5347.33     5801.27     42.61 o 
  -4   4   5      908.55      812.92     10.48 o 
  -3   4   5      793.77      774.98     10.94 o 
  -2   4   5      289.51      296.35      4.45 o 
  -1   4   5    11048.26    11693.29    164.62 o 
   0   4   5     6223.10     6448.40     53.45 o 
   1   4   5     1362.07     1329.59     14.72 o 
   2   4   5      790.84      734.98     11.48 o 
   3   4   5     1995.77     2114.36     30.92 o 
   4   4   5      960.69      998.56     20.61 o 
   5   4   5      412.84      428.86     15.35 o 
   6   4   5        8.60        5.04      2.75 o 
   7   4   5       24.03       19.37      5.29 o 
 -10   5   5       40.39       42.27      7.52 o 
  -9   5   5       88.27       76.53      6.83 o 
  -8   5   5      189.97      178.57      9.37 o 
  -7   5   5      102.42      105.10      4.11 o 
  -6   5   5      208.36      200.22      5.54 o 
  -5   5   5       43.18       68.11      3.28 o 
  -4   5   5     2156.56     2276.65     16.78 o 
  -3   5   5      208.89      187.92      6.23 o 
  -2   5   5      406.43      378.41      6.09 o 
  -1   5   5     4076.15     4107.12     92.43 o 
   0   5   5     1072.02     1083.74     15.79 o 
   1   5   5       39.55       50.17      2.39 o 
   2   5   5     1078.27     1122.98     12.74 o 
   3   5   5      139.33      137.73      4.46 o 
   4   5   5      147.80      161.58      7.07 o 
   5   5   5       76.03       77.56      4.46 o 
   6   5   5        0.50        6.75      4.03 o 
   7   5   5       87.02      102.03     15.26 o 
 -10   6   5      113.92      123.74     10.70 o 
  -9   6   5      105.41      108.18      7.62 o 
  -8   6   5      275.62      271.63     11.88 o 
  -7   6   5      518.93      526.62      9.93 o 
  -6   6   5     2094.41     2198.16     25.66 o 
  -5   6   5     2916.76     2985.10     27.96 o 
  -4   6   5      708.59      644.50     10.41 o 
  -3   6   5      119.07      175.06      6.01 o 
  -2   6   5      915.70     1002.53     13.14 o 
  -1   6   5       17.55       18.93      3.01 o 
   0   6   5     2611.36     2753.45     41.13 o 
   1   6   5     3383.23     3416.44     29.90 o 
   2   6   5     1281.89     1192.71     16.57 o 
   3   6   5      955.59     1002.14     16.41 o 
   4   6   5      396.07      423.07     10.87 o 
   5   6   5      284.96      262.43     12.51 o 
   6   6   5       13.99       15.60      3.52 o 
   7   6   5       67.54       62.12     10.83 o 
 -10   7   5       19.69       28.03      5.71 o 
  -9   7   5       59.03       50.15      4.98 o 
  -8   7   5      264.55      245.48      8.70 o 
  -7   7   5      105.41      112.64      4.83 o 
  -6   7   5        0.24        3.27      1.48 o 
  -5   7   5       13.77       16.04      2.04 o 
  -4   7   5        3.79       11.08      1.88 o 
  -3   7   5        5.83       14.71      1.84 o 
  -2   7   5      194.20      189.01      6.35 o 
  -1   7   5       53.39       28.66      3.78 o 
   0   7   5       50.19       61.19      3.88 o 
   1   7   5       41.75       47.59      2.04 o 
   2   7   5      322.44      307.79      6.90 o 
   3   7   5       37.98       34.02      2.32 o 
   4   7   5       25.07       15.83      2.14 o 
   5   7   5        3.95        3.92      2.26 o 
   6   7   5       25.06       21.47     11.46 o 
 -10   8   5        1.12        3.23      2.70 o 
  -9   8   5      286.08      300.99      9.57 o 
  -8   8   5      738.27      769.01     13.71 o 
  -7   8   5     1267.96     1365.70     24.74 o 
  -6   8   5     1576.12     1616.00     22.52 o 
  -5   8   5     2300.46     2337.17     26.90 o 
  -4   8   5     1679.57     1658.03     16.07 o 
  -3   8   5      115.73      104.28      3.60 o 
  -2   8   5      687.66      703.34     10.90 o 
  -1   8   5       25.07       38.93      3.00 o 
   0   8   5     2068.43     1979.94     48.02 o 
   1   8   5      894.48      855.39     11.35 o 
   2   8   5     1162.31     1134.79     17.97 o 
   3   8   5      756.53      781.20     17.61 o 
   4   8   5      476.00      470.36     18.47 o 
   5   8   5      618.55      631.88     24.16 o 
   6   8   5        0.45        2.46      3.28 o 
 -10   9   5      186.44      166.40     12.61 o 
  -9   9   5       34.25       39.90      4.38 o 
  -8   9   5      270.68      261.81      9.37 o 
  -7   9   5      131.02      113.14      5.51 o 
  -6   9   5      722.20      691.01     10.61 o 
  -5   9   5       11.80       20.28      3.34 o 
  -4   9   5     1184.16     1253.38     16.05 o 
  -3   9   5      964.52      940.53     12.00 o 
  -2   9   5     1957.97     1850.22     26.63 o 
  -1   9   5      109.79       93.32      2.32 o 
   0   9   5     1325.72     1296.74     15.09 o 
   1   9   5      435.68      419.09      8.65 o 
   2   9   5     1276.64     1306.57     20.42 o 
   3   9   5       42.72       42.43      6.37 o 
   4   9   5        0.93        1.27      1.62 o 
   5   9   5      168.24      165.35     12.07 o 
   6   9   5       69.12       70.33      8.31 o 
 -10  10   5       42.30       46.18      5.13 o 
  -9  10   5       45.45       37.92      3.28 o 
  -8  10   5      121.70      131.93      7.46 o 
  -7  10   5      204.06      185.47      7.33 o 
  -6  10   5     1809.03     1854.70     24.23 o 
  -5  10   5     1560.33     1631.42     25.93 o 
  -4  10   5     2283.35     2419.86     31.26 o 
  -3  10   5      464.01      504.44     10.77 o 
  -2  10   5      951.68      959.34     30.84 o 
  -1  10   5     2022.64     2069.96     33.55 o 
   0  10   5      352.72      390.12     10.97 o 
   1  10   5      327.64      315.74      7.08 o 
   2  10   5      121.12      115.94      4.03 o 
   3  10   5      416.88      428.94     16.40 o 
   4  10   5      477.88      479.31     20.06 o 
   5  10   5      168.01      156.24     12.34 o 
   6  10   5        0.90        6.03      5.31 o 
 -10  11   5       45.27       41.55      4.10 o 
  -9  11   5      122.35      124.16      6.55 o 
  -8  11   5        6.33       16.43      4.90 o 
  -7  11   5      163.17      156.01      6.34 o 
  -6  11   5      231.33      209.16      5.09 o 
  -5  11   5       81.83       63.04      4.02 o 
  -4  11   5     2745.05     2763.96     42.32 o 
  -3  11   5     4289.82     4469.65     45.34 o 
  -2  11   5     5579.10     5888.22     57.63 o 
  -1  11   5     1093.88     1048.05     13.73 o 
   0  11   5      399.32      399.64      8.29 o 
   1  11   5       36.66       38.32      2.35 o 
   2  11   5        5.39       11.59      2.32 o 
   3  11   5      485.04      474.36     19.10 o 
   4  11   5      204.97      233.99     17.71 o 
   5  11   5      216.01      239.76     25.71 o 
   6  11   5      388.74      375.86     23.46 o 
  -9  12   5       19.28       21.47      3.33 o 
  -8  12   5       20.72       12.68      2.54 o 
  -7  12   5       10.97        9.32      2.35 o 
  -6  12   5        0.30        2.94      1.72 o 
  -5  12   5      219.37      221.86      9.36 o 
  -4  12   5      570.65      542.56     13.54 o 
  -3  12   5      262.23      264.52      7.09 o 
  -2  12   5      243.60      262.32      6.74 o 
  -1  12   5       58.78       48.18      2.93 o 
   0  12   5       57.56       54.00      2.44 o 
   1  12   5      126.89      136.22      4.78 o 
   2  12   5      217.15      242.26      6.48 o 
   3  12   5       74.51       63.47      5.43 o 
   4  12   5        7.90        6.56      3.25 o 
   5  12   5       63.99       64.28      9.78 o 
   6  12   5       36.13       38.47     14.40 o 
  -9  13   5      101.58       94.45      6.25 o 
  -8  13   5       10.91       18.23      3.28 o 
  -7  13   5       78.38       69.62      4.56 o 
  -6  13   5        9.48        8.30      2.24 o 
  -5  13   5     1648.67     1679.15     26.02 o 
  -4  13   5      110.52      100.62      4.33 o 
  -3  13   5     4209.77     4431.64     55.78 o 
  -2  13   5     3816.71     4078.88     51.43 o 
  -1  13   5     2219.33     2305.28     34.07 o 
   0  13   5      898.17      913.07     12.62 o 
   1  13   5       55.69       53.86      2.54 o 
   2  13   5       21.51       30.72      8.24 o 
   3  13   5      261.66      268.85     11.56 o 
   4  13   5      321.61      340.54     11.34 o 
   5  13   5      290.64      302.12     15.32 o 
  -9  14   5       18.45       12.29      2.55 o 
  -8  14   5      196.33      179.81      9.88 o 
  -7  14   5      113.15      118.02      6.54 o 
  -6  14   5      166.93      155.76      6.52 o 
  -5  14   5      230.06      227.88      7.43 o 
  -4  14   5      620.97      627.35     11.69 o 
  -3  14   5       87.61       85.70      3.85 o 
  -2  14   5       24.22       33.68      6.63 o 
  -1  14   5        6.21        6.98      2.72 o 
   0  14   5      210.94      203.18      6.77 o 
   1  14   5      219.24      209.46      8.32 o 
   2  14   5      458.69      436.60     18.34 o 
   3  14   5      349.41      323.21     12.97 o 
   4  14   5      146.81      146.03      8.93 o 
   5  14   5        6.83        5.10      3.45 o 
  -9  15   5      104.97       86.65      7.20 o 
  -8  15   5       11.18       15.95      3.49 o 
  -7  15   5        1.95        4.84      2.53 o 
  -6  15   5       16.43       16.83      3.38 o 
  -5  15   5      297.87      275.84      9.46 o 
  -4  15   5      732.27      771.10     12.92 o 
  -3  15   5      244.68      249.91      5.73 o 
  -2  15   5      830.75      860.11     14.98 o 
  -1  15   5      928.11      982.98     16.31 o 
   0  15   5     1007.05     1059.26     18.71 o 
   1  15   5       52.24       52.92      4.44 o 
   2  15   5      203.68      203.07      9.96 o 
   3  15   5       44.43       44.10      5.44 o 
   4  15   5      169.35      174.73     11.94 o 
   5  15   5       30.34       12.69      4.27 o 
  -8  16   5      139.43      128.24      7.81 o 
  -7  16   5      314.27      324.52     10.74 o 
  -6  16   5      520.51      513.43     15.33 o 
  -5  16   5       16.64       17.56      3.02 o 
  -4  16   5      201.86      172.60      6.35 o 
  -3  16   5      165.04      162.76      5.55 o 
  -2  16   5       27.97       23.17      2.16 o 
  -1  16   5       81.43       73.68      4.02 o 
   0  16   5      191.59      190.35      9.07 o 
   1  16   5      190.42      217.90      8.37 o 
   2  16   5       60.30       58.12      7.19 o 
   3  16   5      298.14      286.85     11.63 o 
   4  16   5      107.42      110.76      7.86 o 
   5  16   5        0.52        5.00      3.36 o 
  -8  17   5        1.03        1.24      3.40 o 
  -7  17   5      117.69      125.22      6.95 o 
  -6  17   5        0.37        5.53      1.93 o 
  -5  17   5      112.09      107.32      7.66 o 
  -4  17   5      134.14      136.27      5.27 o 
  -3  17   5        1.59        4.25      1.66 o 
  -2  17   5       64.13       54.91      3.23 o 
  -1  17   5      121.26      114.85      5.35 o 
   0  17   5      135.89      130.73      5.68 o 
   1  17   5       30.78       21.55      5.11 o 
   2  17   5      297.18      295.02     19.85 o 
   3  17   5       56.66       57.38      5.99 o 
   4  17   5        2.12        2.53      2.59 o 
  -7  18   5      376.80      381.12     14.32 o 
  -6  18   5      278.86      267.12     11.48 o 
  -5  18   5     1035.17     1095.69     21.11 o 
  -4  18   5      543.07      583.77     14.35 o 
  -3  18   5       57.71       56.14      3.78 o 
  -2  18   5       39.24       38.07      3.20 o 
  -1  18   5       31.39       32.56      3.80 o 
   0  18   5      215.98      227.22      8.99 o 
   1  18   5      393.75      424.75     15.64 o 
   2  18   5      156.01      156.60     10.40 o 
   3  18   5      135.34      139.71      9.70 o 
   4  18   5      104.34      116.45     10.04 o 
  -7  19   5       53.95       58.91      5.02 o 
  -6  19   5       35.98       25.55      4.08 o 
  -5  19   5       96.53       79.57      4.88 o 
  -4  19   5        0.08       -0.02      2.99 o 
  -3  19   5      193.95      168.06      8.06 o 
  -2  19   5        0.07        2.40      2.11 o 
  -1  19   5      361.69      357.49     11.26 o 
   0  19   5       17.21        9.93      5.02 o 
   1  19   5       16.63       14.67      3.96 o 
   2  19   5        7.43        8.36      3.38 o 
   3  19   5        0.45        3.86      4.02 o 
  -6  20   5      719.66      793.98     30.03 o 
  -5  20   5      211.43      199.76      7.53 o 
  -4  20   5      186.82      197.51      9.10 o 
  -3  20   5       95.58       85.65      5.41 o 
  -2  20   5       15.30       11.22      2.63 o 
  -1  20   5      120.11      121.29      6.19 o 
   0  20   5      148.62      158.34      8.15 o 
   1  20   5      566.85      628.30     25.71 o 
   2  20   5      239.89      270.55     13.53 o 
   3  20   5       99.52      114.30     10.63 o 
  -6  21   5       17.31       22.09      4.02 o 
  -5  21   5        3.78        3.46      1.94 o 
  -4  21   5       11.21        4.62      3.22 o 
  -3  21   5      225.64      225.21     11.67 o 
  -2  21   5        0.78        3.29      2.21 o 
  -1  21   5        0.82        4.02      1.96 o 
   0  21   5        0.32        4.21      2.54 o 
   1  21   5       12.96       12.77      4.25 o 
   2  21   5       27.17       19.23      4.05 o 
  -5  22   5       32.13       33.00      4.33 o 
  -4  22   5       34.60       39.10      5.83 o 
  -3  22   5        8.70        9.72      2.30 o 
  -2  22   5       31.63       23.65      3.38 o 
  -1  22   5       26.47       24.23      3.42 o 
   0  22   5      206.06      223.27     11.65 o 
   1  22   5       82.05       87.32      7.57 o 
  -4  23   5       67.62       58.79      6.03 o 
  -3  23   5      144.97      160.60      8.08 o 
  -2  23   5      333.63      356.08     10.16 o 
  -1  23   5       78.80       96.79      7.77 o 
   0  23   5       51.56       57.79      5.55 o 
  -2  24   5       50.04       38.77      4.09 o 
 -11   0   6       13.22        9.24      3.17 o 
 -10   0   6       48.92       44.67      8.18 o 
  -9   0   6     1209.22     1399.71     66.91 o 
  -8   0   6     2273.89     2440.85     50.60 o 
  -7   0   6     2252.29     2448.36     50.83 o 
  -6   0   6        7.20        8.55      2.67 o 
  -5   0   6        3.68        5.18      2.56 o 
  -4   0   6      822.95      855.70     15.16 o 
  -3   0   6       66.68       60.51      3.81 o 
  -2   0   6     4802.80     5248.06     43.63 o 
  -1   0   6     1419.80     1276.16     19.89 o 
   0   0   6     7447.27     7093.24     79.94 o 
   1   0   6     7134.59     7240.27    101.94 o 
   2   0   6     3208.41     3192.13     77.89 o 
   3   0   6     5453.20     5914.80     62.38 o 
   4   0   6       62.01       63.08      5.31 o 
   5   0   6      410.02      396.46     18.98 o 
   6   0   6       82.71       85.40      9.46 o 
 -11   1   6      220.00      228.89     18.79 o 
 -10   1   6      134.96      145.87     11.90 o 
  -9   1   6       24.82       30.79      3.98 o 
  -8   1   6       46.65       49.64      5.14 o 
  -7   1   6       92.38      100.61      3.95 o 
  -6   1   6       51.90       53.94      3.57 o 
  -5   1   6      535.64      600.77      8.80 o 
  -4   1   6     1869.08     1956.33     14.89 o 
  -3   1   6     1659.81     1599.72     17.16 o 
  -2   1   6      848.74      754.47      9.20 o 
  -1   1   6      420.21      406.30      6.67 o 
   0   1   6        8.31       12.04      4.71 o 
   1   1   6      195.98      173.01      5.31 o 
   2   1   6      126.69      106.04      7.67 o 
   3   1   6       36.47       34.79      3.12 o 
   4   1   6       16.84       11.44      1.60 o 
   5   1   6       34.43       27.76      4.07 o 
   6   1   6       30.77       30.83      4.55 o 
 -11   2   6       64.41       51.13      8.29 o 
 -10   2   6       71.46       82.23     12.23 o 
  -9   2   6      669.50      683.55     20.62 o 
  -8   2   6     1548.41     1594.55     24.92 o 
  -7   2   6     2518.99     2606.97     38.07 o 
  -6   2   6      205.77      174.09      4.76 o 
  -5   2   6        3.83        6.67      1.91 o 
  -4   2   6      103.49      106.69      3.85 o 
  -3   2   6      573.64      585.01      8.01 o 
  -2   2   6      385.91      397.75      6.65 o 
  -1   2   6     1080.39      947.29     12.57 o 
   0   2   6     3436.06     3141.64     61.11 o 
   1   2   6     2331.58     2364.69     40.96 o 
   2   2   6     3281.81     3424.30     58.45 o 
   3   2   6     2979.47     3163.81     38.74 o 
   4   2   6       17.13       13.11      2.89 o 
   5   2   6       20.47       14.57      3.52 o 
   6   2   6      210.76      218.19     12.67 o 
 -11   3   6      383.31      372.97     17.18 o 
 -10   3   6      430.39      461.98     19.48 o 
  -9   3   6       51.55       55.28      4.84 o 
  -8   3   6      150.00      151.66      6.13 o 
  -7   3   6      255.06      258.22      7.59 o 
  -6   3   6      152.67      120.68      3.97 o 
  -5   3   6     1238.71     1206.41     16.71 o 
  -4   3   6     2373.36     2285.79     16.86 o 
  -3   3   6     6954.67     6992.37     92.34 o 
  -2   3   6     2005.15     1927.73     15.40 o 
  -1   3   6      269.09      318.89      4.95 o 
   0   3   6      950.91      982.59     28.18 o 
   1   3   6        0.83        4.33      1.23 o 
   2   3   6       41.80       31.12      2.49 o 
   3   3   6       18.48       16.18      1.86 o 
   4   3   6      679.53      688.42     29.17 o 
   5   3   6        3.05        4.98      2.19 o 
   6   3   6       75.93       84.33      8.44 o 
 -11   4   6        9.02       10.34      5.71 o 
 -10   4   6        0.59        7.78      3.33 o 
  -9   4   6      493.49      500.01     17.37 o 
  -8   4   6      402.26      406.32      8.30 o 
  -7   4   6     1645.89     1721.61     23.32 o 
  -6   4   6     1055.09     1036.68     15.32 o 
  -5   4   6      381.61      463.11      7.76 o 
  -4   4   6      880.33      939.91     17.80 o 
  -3   4   6      183.24      186.87      6.12 o 
  -2   4   6       73.02       63.54      2.42 o 
  -1   4   6       32.65       15.43      2.17 o 
   0   4   6     1354.70     1167.99     36.43 o 
   1   4   6      604.81      638.18     11.39 o 
   2   4   6      477.15      466.53      9.36 o 
   3   4   6       14.28       13.40      1.88 o 
   4   4   6        0.31        2.15      3.09 o 
   5   4   6       21.52       15.29      2.69 o 
   6   4   6       12.44       56.05     24.96 o 
 -11   5   6      378.39      377.18     16.64 o 
 -10   5   6      327.16      323.31     14.60 o 
  -9   5   6        8.19       11.27      3.74 o 
  -8   5   6        5.26        5.06      2.10 o 
  -7   5   6       70.42       62.41      3.47 o 
  -6   5   6      824.40      829.02     11.87 o 
  -5   5   6     2655.71     2696.86     28.50 o 
  -4   5   6     4814.36     4816.00     56.20 o 
  -3   5   6     3822.32     3804.71     27.83 o 
  -2   5   6     2692.00     2606.00     34.66 o 
  -1   5   6       21.67       10.43      2.39 o 
   0   5   6      300.66      302.10      5.97 o 
   1   5   6        5.56        9.08      1.14 o 
   2   5   6        2.92        3.25      1.79 o 
   3   5   6     1511.90     1565.78     26.52 o 
   4   5   6      882.68      918.88     17.94 o 
   5   5   6      549.73      604.50     14.20 o 
   6   5   6      470.29      516.70     34.84 o 
 -10   6   6        1.65        3.79      2.79 o 
  -9   6   6      125.69      138.91      9.59 o 
  -8   6   6      779.85      758.55     19.78 o 
  -7   6   6       29.92       24.37      3.03 o 
  -6   6   6      175.19      185.14      5.55 o 
  -5   6   6      105.67      111.34      3.82 o 
  -4   6   6       15.13       12.54      2.09 o 
  -3   6   6      210.63      234.38      5.74 o 
  -2   6   6      672.90      730.89      8.25 o 
  -1   6   6     1208.69     1343.82     22.15 o 
   0   6   6      555.07      498.79     11.36 o 
   1   6   6        0.63       -0.39      1.14 o 
   2   6   6     1081.89     1045.65     16.99 o 
   3   6   6        1.53        3.73      2.07 o 
   4   6   6       11.61        8.10      4.22 o 
   5   6   6        0.16       -0.13      6.70 o 
   6   6   6       21.93       19.98      9.12 o 
 -10   7   6      307.72      296.30     14.26 o 
  -9   7   6       23.47       19.24      3.42 o 
  -8   7   6      142.95      136.07      7.33 o 
  -7   7   6       51.71       39.33      2.91 o 
  -6   7   6      379.26      394.20     10.06 o 
  -5   7   6     1115.80     1041.98     13.89 o 
  -4   7   6     4315.27     4372.30     38.73 o 
  -3   7   6     2803.35     2791.26     25.94 o 
  -2   7   6      515.41      424.82      5.77 o 
  -1   7   6     3794.81     3800.15     63.04 o 
   0   7   6      359.31      332.42      9.23 o 
   1   7   6       36.77       28.18      2.49 o 
   2   7   6     1390.96     1422.15     19.41 o 
   3   7   6      988.15     1092.59     27.03 o 
   4   7   6      710.95      758.38     28.23 o 
   5   7   6      877.36      907.03     26.82 o 
   6   7   6      417.57      397.22     21.42 o 
 -10   8   6       40.68       47.75      5.18 o 
  -9   8   6       46.38       58.53      5.30 o 
  -8   8   6      207.94      205.60      9.43 o 
  -7   8   6      134.08      123.53      4.60 o 
  -6   8   6       12.57        7.66      2.17 o 
  -5   8   6       12.98        9.60      1.65 o 
  -4   8   6       77.67       73.65      3.83 o 
  -3   8   6      168.74      186.83      5.93 o 
  -2   8   6      226.75      211.91      7.26 o 
  -1   8   6     2415.57     2520.67     87.54 o 
   0   8   6      327.64      290.54      8.59 o 
   1   8   6      804.05      843.29     13.95 o 
   2   8   6        1.17        1.88      1.11 o 
   3   8   6      173.54      175.50      9.67 o 
   4   8   6       51.76       54.52      6.80 o 
   5   8   6        0.77        4.45      3.73 o 
   6   8   6       45.48       36.66      6.69 o 
 -10   9   6      114.94      127.15      8.25 o 
  -9   9   6      117.87      112.72     13.79 o 
  -8   9   6        3.16        6.63      2.14 o 
  -7   9   6      429.84      414.10      9.57 o 
  -6   9   6        3.54        2.93      1.20 o 
  -5   9   6      250.10      219.98      6.41 o 
  -4   9   6     2205.45     2210.72     28.30 o 
  -3   9   6     2481.04     2570.13     40.27 o 
  -2   9   6     1698.53     1732.24     32.62 o 
  -1   9   6      212.79      199.60      9.51 o 
   0   9   6      528.91      481.07     14.11 o 
   1   9   6       12.23       13.56      1.58 o 
   2   9   6       15.67       16.33      1.55 o 
   3   9   6      512.92      522.98     26.42 o 
   4   9   6      691.61      706.58     29.23 o 
   5   9   6      828.48      808.59     24.45 o 
   6   9   6       89.28       60.23     10.21 o 
 -10  10   6       99.07       85.58      7.67 o 
  -9  10   6      411.54      405.55     14.27 o 
  -8  10   6      763.93      789.69     20.71 o 
  -7  10   6      611.12      625.25     18.41 o 
  -6  10   6      318.26      309.30      6.02 o 
  -5  10   6     1051.64     1115.97     18.76 o 
  -4  10   6      855.08      840.85     11.19 o 
  -3  10   6      187.24      169.47      5.23 o 
  -2  10   6     1560.07     1540.22     20.20 o 
  -1  10   6      182.92      197.51     10.79 o 
   0  10   6     2038.42     2077.21     44.43 o 
   1  10   6     2047.17     2158.73     33.26 o 
   2  10   6      278.60      268.37      9.92 o 
   3  10   6      173.25      163.26     10.45 o 
   4  10   6      139.72      124.26      9.33 o 
   5  10   6        0.00        1.38      4.02 o 
 -10  11   6        5.45        9.97      3.05 o 
  -9  11   6       74.38       74.23      5.35 o 
  -8  11   6        7.29        6.60      4.88 o 
  -7  11   6      269.63      252.33      9.11 o 
  -6  11   6        4.40        4.41      1.66 o 
  -5  11   6      334.34      318.05      8.22 o 
  -4  11   6      463.68      461.79      9.85 o 
  -3  11   6     1665.55     1847.33     33.52 o 
  -2  11   6      215.79      194.47      7.08 o 
  -1  11   6      639.47      659.02     12.09 o 
   0  11   6      335.60      345.57      9.80 o 
   1  11   6      382.39      365.24     16.85 o 
   2  11   6      331.73      317.55     20.98 o 
   3  11   6      218.77      215.22     12.49 o 
   4  11   6      321.44      326.08     14.11 o 
   5  11   6        3.33        2.68      3.92 o 
  -9  12   6      264.42      268.82      8.50 o 
  -8  12   6     2006.33     2048.01     31.36 o 
  -7  12   6     2471.98     2674.89     23.63 o 
  -6  12   6      239.96      238.45      7.24 o 
  -5  12   6      158.41      149.01      4.96 o 
  -4  12   6       78.34       81.74      3.76 o 
  -3  12   6        1.67        0.96      2.01 o 
  -2  12   6      236.36      210.61      7.29 o 
  -1  12   6     1582.42     1646.12     42.44 o 
   0  12   6      331.13      309.74      9.49 o 
   1  12   6      403.32      385.95      9.47 o 
   2  12   6     1029.14     1098.51     33.37 o 
   3  12   6      818.66      862.38     33.36 o 
   4  12   6       45.86       57.32      7.19 o 
   5  12   6        1.23        5.63      3.67 o 
  -9  13   6       15.79       20.47      3.51 o 
  -8  13   6      276.57      226.65     12.34 o 
  -7  13   6       64.52       50.44      6.66 o 
  -6  13   6       51.73       40.22      3.36 o 
  -5  13   6      337.09      306.05      9.55 o 
  -4  13   6       43.40       41.53      2.99 o 
  -3  13   6      368.79      421.96      8.66 o 
  -2  13   6        7.72       10.17      1.63 o 
  -1  13   6      481.59      459.38     12.53 o 
   0  13   6      733.28      786.49     18.53 o 
   1  13   6        4.04        3.48      3.18 o 
   2  13   6        3.32        5.54      2.77 o 
   3  13   6        0.32       -1.46      6.48 o 
   4  13   6       19.60       25.27      5.07 o 
   5  13   6       55.05       51.75      8.27 o 
  -9  14   6      224.07      219.98      8.96 o 
  -8  14   6      791.72      760.46     19.04 o 
  -7  14   6      753.46      754.93     20.55 o 
  -6  14   6      617.34      608.19     10.58 o 
  -5  14   6      156.90      153.60      7.41 o 
  -4  14   6       18.29       23.40      2.64 o 
  -3  14   6      148.97      147.59      4.43 o 
  -2  14   6        2.30        3.18      1.38 o 
  -1  14   6      522.51      539.96     14.18 o 
   0  14   6       96.94       92.91      5.52 o 
   1  14   6      746.95      803.79     20.64 o 
   2  14   6     1285.40     1382.70     47.70 o 
   3  14   6      188.47      167.50     12.12 o 
   4  14   6        0.52       11.67      5.23 o 
  -9  15   6        1.74        1.95      1.83 o 
  -8  15   6       10.24        7.10      2.31 o 
  -7  15   6       74.12       61.78      4.60 o 
  -6  15   6      341.51      361.25     14.07 o 
  -5  15   6      184.59      152.57      8.52 o 
  -4  15   6        2.39        2.39      1.34 o 
  -3  15   6      175.37      175.37      5.92 o 
  -2  15   6     1651.99     1724.07     32.04 o 
  -1  15   6      377.32      407.85     10.79 o 
   0  15   6       84.44       86.60      5.60 o 
   1  15   6      108.16       94.64      6.04 o 
   2  15   6       94.14      113.31      9.65 o 
   3  15   6       64.97       71.67      7.33 o 
   4  15   6      165.64      159.58     19.27 o 
  -8  16   6      172.12      171.33      8.69 o 
  -7  16   6       57.65       43.27      4.42 o 
  -6  16   6      319.37      329.76     11.12 o 
  -5  16   6       75.68       74.71      3.96 o 
  -4  16   6      149.60      127.35      5.31 o 
  -3  16   6       48.56       47.15      3.92 o 
  -2  16   6        3.44        5.81      2.43 o 
  -1  16   6      180.98      180.57      7.98 o 
   0  16   6      277.80      311.62     12.14 o 
   1  16   6      262.85      334.60     17.05 o 
   2  16   6      542.45      541.99     24.23 o 
   3  16   6      152.45      145.12     11.12 o 
   4  16   6       75.65       81.49      9.25 o 
  -8  17   6        0.85        4.07      4.56 o 
  -7  17   6       83.85       70.91      5.81 o 
  -6  17   6      128.96      115.09      6.85 o 
  -5  17   6      765.01      771.33     18.37 o 
  -4  17   6      444.23      458.62     12.29 o 
  -3  17   6       87.74      106.53      5.65 o 
  -2  17   6      494.90      532.44     12.78 o 
  -1  17   6      319.67      327.85     12.69 o 
   0  17   6        4.83        1.74      3.01 o 
   1  17   6      193.99      192.68     12.65 o 
   2  17   6      281.92      297.01     15.86 o 
   3  17   6      326.88      316.99     18.67 o 
  -8  18   6       15.42       16.05      3.44 o 
  -7  18   6       32.13       24.50      3.04 o 
  -6  18   6       54.74       47.47      4.41 o 
  -5  18   6       41.60       40.26      4.33 o 
  -4  18   6       58.70       52.28      5.32 o 
  -3  18   6       27.71       22.14      2.54 o 
  -2  18   6       87.93       80.78      5.93 o 
  -1  18   6      173.39      159.86      8.50 o 
   0  18   6       52.90       54.85      5.61 o 
   1  18   6       40.14       38.44      5.41 o 
   2  18   6      244.74      235.97     16.63 o 
   3  18   6       42.14       42.55      6.67 o 
  -7  19   6        8.30        7.37      2.62 o 
  -6  19   6      111.68      103.46      6.20 o 
  -5  19   6      534.26      571.28     22.24 o 
  -4  19   6      489.13      512.37     12.34 o 
  -3  19   6      214.00      233.30      8.87 o 
  -2  19   6      139.52      160.73      8.25 o 
  -1  19   6       96.06      101.24      9.00 o 
   0  19   6       30.34       30.24      5.86 o 
   1  19   6       27.90       24.52      6.39 o 
   2  19   6      238.20      233.12     15.70 o 
   3  19   6       37.25       44.39      9.34 o 
  -6  20   6       14.77       18.13      3.60 o 
  -5  20   6       70.05       55.27      7.26 o 
  -4  20   6        2.93        0.95      1.84 o 
  -3  20   6       92.55      101.17      8.00 o 
  -2  20   6        0.14        2.91      3.32 o 
  -1  20   6       11.76       13.01      3.99 o 
   0  20   6        9.97        7.88      3.20 o 
   1  20   6       21.16       15.90      6.29 o 
   2  20   6       45.67       40.19      7.81 o 
  -6  21   6       94.59       84.55      8.19 o 
  -5  21   6       47.40       39.82      5.07 o 
  -4  21   6      306.34      313.45      9.07 o 
  -3  21   6      342.90      387.30     10.39 o 
  -2  21   6      129.32      123.91      8.44 o 
  -1  21   6      173.19      184.07      7.99 o 
   0  21   6        6.80        6.64      4.20 o 
   1  21   6       18.70       32.53      7.43 o 
  -5  22   6       35.44       34.12      4.63 o 
  -4  22   6       73.77       71.24      6.95 o 
  -3  22   6        0.12       -2.70      2.80 o 
  -2  22   6       51.77       54.42      5.22 o 
  -1  22   6       59.25       53.93      4.71 o 
   0  22   6       35.65       35.64      6.34 o 
  -4  23   6       71.65       59.86      6.64 o 
  -3  23   6      225.84      228.55      8.72 o 
  -2  23   6       30.26       33.87      4.18 o 
  -1  23   6        6.15        7.87      3.06 o 
 -11   1   7        7.23        7.11      3.52 o 
 -10   1   7      176.29      179.68     11.91 o 
  -9   1   7        6.02        5.24      1.55 o 
  -8   1   7       21.26       23.94      2.48 o 
  -7   1   7       42.30       44.68      3.02 o 
  -6   1   7     2594.58     2734.87     34.57 o 
  -5   1   7     4267.46     4358.73     33.64 o 
  -4   1   7     6279.51     6270.24     45.31 o 
  -3   1   7     7931.48     8188.42     46.80 o 
  -2   1   7    11314.90    12489.78     95.37 o 
  -1   1   7      112.21      117.82      3.38 o 
   0   1   7     1502.25     1645.78     20.97 o 
   1   1   7     2211.81     2316.37     63.03 o 
   2   1   7      214.67      224.62      6.72 o 
   3   1   7       53.48       44.03      2.59 o 
   4   1   7      635.26      681.73     20.12 o 
   5   1   7      260.07      258.92     16.19 o 
   6   1   7      103.24      110.08     15.13 o 
 -11   2   7       28.38       30.45      6.93 o 
 -10   2   7       16.55       18.31      5.60 o 
  -9   2   7      360.78      353.43     12.89 o 
  -8   2   7       42.60       44.82      3.34 o 
  -7   2   7       24.52       19.79      2.50 o 
  -6   2   7        1.85        5.66      1.48 o 
  -5   2   7        0.03        3.42      1.51 o 
  -4   2   7      238.37      253.87      6.09 o 
  -3   2   7       90.18       81.60      3.27 o 
  -2   2   7      214.17      200.11      5.90 o 
  -1   2   7      533.69      479.57      7.67 o 
   0   2   7       16.18        9.53      2.80 o 
   1   2   7     1544.88     1457.70     27.99 o 
   2   2   7      149.17      143.79      5.40 o 
   3   2   7       51.99       44.12      3.08 o 
   4   2   7       74.26       68.97      5.39 o 
   5   2   7       10.56        6.82      3.02 o 
   6   2   7       17.84       19.95      9.12 o 
 -11   3   7       46.51       58.34      8.27 o 
 -10   3   7        3.84        4.63      2.23 o 
  -9   3   7       13.64        9.18      3.39 o 
  -8   3   7       30.34       29.52      2.72 o 
  -7   3   7      575.15      567.03     13.58 o 
  -6   3   7     1946.35     2053.51     26.98 o 
  -5   3   7     1390.20     1370.92     16.41 o 
  -4   3   7       63.96       45.01      2.26 o 
  -3   3   7     1721.74     1677.52     14.90 o 
  -2   3   7     1456.76     1560.72     15.47 o 
  -1   3   7      558.33      550.51      9.68 o 
   0   3   7      757.28      791.18     20.09 o 
   1   3   7     3105.03     3004.08     80.67 o 
   2   3   7      874.63      918.07     22.79 o 
   3   3   7       40.05       38.79      3.39 o 
   4   3   7      450.94      455.26     15.16 o 
   5   3   7      342.42      341.11     20.63 o 
   6   3   7      189.79      218.49     16.45 o 
 -11   4   7      109.04      117.99     12.57 o 
 -10   4   7       34.57       42.84      4.43 o 
  -9   4   7      547.55      543.91     18.00 o 
  -8   4   7     1296.69     1323.79     21.54 o 
  -7   4   7      313.29      329.78      8.41 o 
  -6   4   7        1.35        1.92      1.80 o 
  -5   4   7      742.65      814.17     11.44 o 
  -4   4   7      198.52      191.60      6.32 o 
  -3   4   7      758.53      695.53     16.74 o 
  -2   4   7     2470.01     2501.34     24.70 o 
  -1   4   7      461.06      381.83      8.84 o 
   0   4   7     2714.07     2548.40     62.52 o 
   1   4   7     4650.20     4481.02    128.50 o 
   2   4   7      723.04      739.25     16.76 o 
   3   4   7        4.10        5.60      1.26 o 
   4   4   7      130.54      127.48      8.35 o 
 -11   5   7        8.85       12.93      5.89 o 
 -10   5   7       57.98       48.65      5.75 o 
  -9   5   7       91.53       85.02      6.91 o 
  -8   5   7      142.95      128.79      6.92 o 
  -7   5   7       16.22       17.77      2.17 o 
  -6   5   7      153.16      153.08      4.57 o 
  -5   5   7        3.82        5.22      1.49 o 
  -4   5   7      258.33      310.53      5.83 o 
  -3   5   7     1106.66     1145.57     20.18 o 
  -2   5   7      603.64      643.96     20.30 o 
  -1   5   7       23.56       19.79      5.45 o 
   0   5   7      825.79      796.54     22.18 o 
   1   5   7     1903.67     1923.92     96.23 o 
   2   5   7      350.09      322.91      8.50 o 
   3   5   7      173.06      158.78      9.40 o 
   4   5   7      378.66      382.75     14.45 o 
   5   5   7       97.87       98.40     12.39 o 
 -11   6   7      301.78      337.72     15.36 o 
 -10   6   7      417.95      430.35     15.00 o 
  -9   6   7      213.35      210.17      9.94 o 
  -8   6   7      487.78      491.32     16.44 o 
  -7   6   7     1642.55     1755.42     29.84 o 
  -6   6   7      879.45      869.75     15.00 o 
  -5   6   7      170.38      179.95      5.56 o 
  -4   6   7     1691.09     1750.53     22.59 o 
  -3   6   7     3143.28     3164.61     33.43 o 
  -2   6   7     4066.43     4053.20     59.50 o 
  -1   6   7     2582.40     2581.96     39.59 o 
   0   6   7     3498.96     3597.88     62.48 o 
   1   6   7     4828.47     5114.61     80.83 o 
   2   6   7       70.27       86.54      3.43 o 
   3   6   7        6.82        7.29      3.61 o 
   4   6   7       28.15       19.88      6.24 o 
   5   6   7        8.84        3.90      3.66 o 
 -10   7   7        1.39        6.98      3.28 o 
  -9   7   7       61.01       58.91      5.59 o 
  -8   7   7       32.18       30.68      5.37 o 
  -7   7   7      297.57      323.36      7.38 o 
  -6   7   7       64.74       57.72      3.10 o 
  -5   7   7      163.76      167.60      5.10 o 
  -4   7   7      581.45      577.28     10.27 o 
  -3   7   7       10.43       17.24      3.16 o 
  -2   7   7        7.09        3.39      7.20 o 
  -1   7   7        1.79        2.61      4.35 o 
   0   7   7        6.16        6.92      2.67 o 
   1   7   7       19.28       24.42      4.15 o 
   2   7   7      132.81      115.88      6.12 o 
   3   7   7        1.26        7.21      2.80 o 
   4   7   7       16.51       23.41      5.20 o 
   5   7   7        0.60        5.79      4.58 o 
 -10   8   7      295.41      311.91     14.01 o 
  -9   8   7      210.91      200.62      9.26 o 
  -8   8   7      451.98      450.70     16.13 o 
  -7   8   7     1392.48     1407.13     22.98 o 
  -6   8   7      772.41      753.90     12.47 o 
  -5   8   7     1211.29     1249.26     21.29 o 
  -4   8   7      832.74      829.61     14.21 o 
  -3   8   7     2552.88     2739.13     32.94 o 
  -2   8   7     2153.45     2198.80     35.69 o 
  -1   8   7     3725.35     3936.79     68.48 o 
   0   8   7     1100.49     1088.80     25.39 o 
   1   8   7      500.13      506.34     12.70 o 
   2   8   7      283.81      303.16     15.69 o 
   3   8   7        0.65        2.59      3.05 o 
   4   8   7       33.33       36.93      5.68 o 
   5   8   7      133.85       99.58     10.08 o 
 -10   9   7        5.83        7.93      2.79 o 
  -9   9   7       45.09       52.21      5.97 o 
  -8   9   7      188.43      188.19      8.79 o 
  -7   9   7       37.80       36.74      2.75 o 
  -6   9   7      742.80      715.86     12.16 o 
  -5   9   7     1866.35     1871.33     32.75 o 
  -4   9   7      527.62      543.98     12.29 o 
  -3   9   7      319.24      304.50      7.78 o 
  -2   9   7      815.87      788.51     21.24 o 
  -1   9   7       70.10       59.17      8.60 o 
   0   9   7       52.29       45.11      4.44 o 
   1   9   7     1181.55     1236.33     26.05 o 
   2   9   7        5.09        4.90      2.12 o 
   3   9   7       90.22       90.30      7.04 o 
   4   9   7      356.59      327.08     15.07 o 
   5   9   7      146.88      146.24     10.65 o 
 -10  10   7       18.00       15.13      3.60 o 
  -9  10   7      367.84      379.46     12.20 o 
  -8  10   7      751.94      755.05     22.84 o 
  -7  10   7      239.12      225.98      9.03 o 
  -6  10   7      556.97      551.89     11.99 o 
  -5  10   7       11.34       18.27      2.84 o 
  -4  10   7       75.69       74.06      3.66 o 
  -3  10   7      625.61      661.36     14.07 o 
  -2  10   7      369.46      365.80     15.00 o 
  -1  10   7        4.54        2.02      2.57 o 
   0  10   7      364.06      360.25     14.00 o 
   1  10   7      826.58      844.72     19.40 o 
   2  10   7      129.17      120.34      8.13 o 
   3  10   7      100.34       87.29      8.95 o 
   4  10   7       68.39       60.91      6.73 o 
   5  10   7       11.22       11.31      4.35 o 
 -10  11   7       30.29       27.92      5.30 o 
  -9  11   7       36.28       36.19      4.81 o 
  -8  11   7       36.92       43.33      5.20 o 
  -7  11   7      611.84      631.59     11.15 o 
  -6  11   7      396.49      407.08      8.58 o 
  -5  11   7     1255.78     1265.34     21.54 o 
  -4  11   7      788.17      780.03     21.02 o 
  -3  11   7      589.74      579.10     12.64 o 
  -2  11   7     1169.34     1137.07     27.28 o 
  -1  11   7      781.71      809.87     20.46 o 
   0  11   7      490.82      519.66     13.85 o 
   1  11   7        2.05        3.57      4.16 o 
   2  11   7      433.02      455.38     19.98 o 
   3  11   7      250.10      282.29     12.73 o 
   4  11   7      527.15      531.68     17.47 o 
   5  11   7      248.69      250.45     13.20 o 
 -10  12   7       26.82       24.50      5.55 o 
  -9  12   7       29.40       19.67      5.12 o 
  -8  12   7      138.84      123.44      7.09 o 
  -7  12   7       83.43       62.53      4.81 o 
  -6  12   7       29.11       31.54      3.25 o 
  -5  12   7      291.75      297.06     11.15 o 
  -4  12   7        8.34        6.08      2.14 o 
  -3  12   7       55.93       56.94      3.81 o 
  -2  12   7      102.30      103.71      9.41 o 
  -1  12   7      128.28      121.23      6.09 o 
   0  12   7      345.37      339.76     11.26 o 
   1  12   7      106.39      113.15      7.47 o 
   2  12   7       37.29       37.07      8.91 o 
   3  12   7        5.10        8.27      3.17 o 
   4  12   7       24.17       29.16     15.53 o 
  -9  13   7       12.02        7.74      3.35 o 
  -8  13   7        5.32        1.88      3.19 o 
  -7  13   7      312.03      300.01     10.32 o 
  -6  13   7      422.80      468.92     14.53 o 
  -5  13   7      111.54      132.23      8.69 o 
  -4  13   7     2532.90     2722.10     51.28 o 
  -3  13   7      641.00      698.84     21.11 o 
  -2  13   7     1298.67     1286.69     27.31 o 
  -1  13   7      560.92      505.55     13.60 o 
   0  13   7      428.12      437.62     12.48 o 
   1  13   7      299.41      311.17     11.77 o 
   2  13   7      475.29      494.01     21.77 o 
   3  13   7      305.87      305.82     15.97 o 
   4  13   7      215.95      241.94     12.81 o 
  -9  14   7      224.60      215.47     11.00 o 
  -8  14   7        2.21        7.87      1.63 o 
  -7  14   7       71.04       70.44      5.58 o 
  -6  14   7        0.17        1.52      2.05 o 
  -5  14   7      213.54      173.70      7.28 o 
  -4  14   7       59.38       64.01      6.06 o 
  -3  14   7       38.18       36.32      4.09 o 
  -2  14   7      587.49      582.80     18.13 o 
  -1  14   7      102.19      112.28      6.74 o 
   0  14   7       45.08       45.82      5.21 o 
   1  14   7       16.45        9.52      3.21 o 
   2  14   7       25.52       23.34      7.83 o 
   3  14   7        1.80        6.42      3.30 o 
   4  14   7       69.41       72.39     21.88 o 
  -9  15   7       16.92        8.38      2.91 o 
  -8  15   7       51.89       51.70      4.51 o 
  -7  15   7       58.13       53.79      5.28 o 
  -6  15   7      160.21      161.90      6.33 o 
  -5  15   7     1063.38     1193.94     15.57 o 
  -4  15   7      936.94      950.35     23.66 o 
  -3  15   7      590.29      627.13     24.65 o 
  -2  15   7      103.46      111.62      6.90 o 
  -1  15   7        9.57        6.98      3.94 o 
   0  15   7     1545.41     1713.02     45.90 o 
   1  15   7      591.13      615.69     25.92 o 
   2  15   7       97.47      101.24      9.83 o 
   3  15   7      192.59      181.45     13.30 o 
   4  15   7      193.52      191.36     19.16 o 
  -8  16   7      152.80      173.63      8.77 o 
  -7  16   7       80.57       72.57      6.32 o 
  -6  16   7       13.47       13.07      2.35 o 
  -5  16   7      159.85      142.71      8.30 o 
  -4  16   7      179.42      168.13      7.94 o 
  -3  16   7      282.76      272.33     12.69 o 
  -2  16   7      687.42      712.41     15.43 o 
  -1  16   7      518.73      593.83     14.27 o 
   0  16   7       27.10       36.32      4.42 o 
   1  16   7      246.18      242.07     18.70 o 
   2  16   7      121.54      129.89     12.02 o 
   3  16   7       29.12       33.94      6.19 o 
  -8  17   7       28.24       39.30      5.84 o 
  -7  17   7        1.52        3.58      2.04 o 
  -6  17   7      399.13      413.92     13.00 o 
  -5  17   7      322.95      330.04     11.28 o 
  -4  17   7       51.84       52.11      6.52 o 
  -3  17   7      205.06      192.47      9.65 o 
  -2  17   7      444.67      453.30     16.15 o 
  -1  17   7       24.41       27.19      4.56 o 
   0  17   7      297.14      284.06      9.67 o 
   1  17   7      264.89      243.12     15.86 o 
   2  17   7        3.18        2.32      3.89 o 
   3  17   7       46.93       41.62      7.19 o 
  -8  18   7      250.67      256.54      9.43 o 
  -7  18   7       51.57       48.30      4.76 o 
  -6  18   7        5.17        7.27      2.52 o 
  -5  18   7        5.47        9.15      2.00 o 
  -4  18   7       86.14       80.22      6.07 o 
  -3  18   7      138.18      138.07      7.72 o 
  -2  18   7       94.74      109.42      7.00 o 
  -1  18   7      329.24      356.83     12.70 o 
   0  18   7     1043.44     1192.35     27.04 o 
   1  18   7      204.76      207.63     15.93 o 
   2  18   7      177.11      199.83     24.35 o 
  -7  19   7        1.23        3.07      4.12 o 
  -6  19   7        0.56        6.47      2.54 o 
  -5  19   7        0.01        2.40      2.44 o 
  -4  19   7        8.27       10.37      2.42 o 
  -3  19   7       33.56       32.31      4.14 o 
  -2  19   7      128.49      128.95      8.88 o 
  -1  19   7       19.24       22.41      3.73 o 
   0  19   7       56.55       58.47      7.79 o 
   1  19   7        3.18       12.08      4.52 o 
   2  19   7        3.26        6.17      4.11 o 
  -6  20   7        6.37       12.24      5.02 o 
  -5  20   7        3.80        7.27      2.57 o 
  -4  20   7        7.66        7.31      2.47 o 
  -3  20   7       58.54       65.25      5.69 o 
  -2  20   7      180.81      193.93     13.04 o 
  -1  20   7      203.69      214.24      9.05 o 
   0  20   7      343.04      341.74     23.51 o 
   1  20   7      323.43      380.69     15.94 o 
  -6  21   7       55.42       59.94      6.04 o 
  -5  21   7       98.12      105.56      8.27 o 
  -4  21   7      193.82      210.42     11.22 o 
  -3  21   7        6.74        7.12      3.07 o 
  -2  21   7        0.88        2.82      3.21 o 
  -1  21   7        6.98       12.40      3.62 o 
   0  21   7        0.19        1.19      3.91 o 
  -5  22   7       71.99       79.26      8.52 o 
  -4  22   7        2.08        5.73      2.43 o 
  -3  22   7      114.53      115.60      8.46 o 
  -2  22   7       54.53       53.42      6.08 o 
  -1  22   7      142.38      145.96      9.92 o 
 -11   0   8      558.33      600.03     28.16 o 
 -10   0   8     1018.18     1110.17     44.79 o 
  -9   0   8      827.13      862.59     30.54 o 
  -8   0   8       12.72        8.59      2.69 o 
  -7   0   8       43.41       43.92      4.64 o 
  -6   0   8       86.28       91.78      5.82 o 
  -5   0   8     1113.75     1140.52     20.25 o 
  -4   0   8     2355.02     2395.10     28.97 o 
  -3   0   8     2522.75     2347.46     27.90 o 
  -2   0   8     3797.23     3576.04     60.44 o 
  -1   0   8      214.96      190.48      9.24 o 
   0   0   8       23.65       19.79      2.70 o 
   1   0   8       25.13       18.78      5.61 o 
   2   0   8      161.12      153.90     18.35 o 
   3   0   8        3.98        6.66      2.13 o 
 -11   1   8        3.53        1.65      5.01 o 
 -10   1   8        9.35       23.79     10.10 o 
  -9   1   8       12.57       12.74      2.91 o 
  -8   1   8        0.73        4.70      1.99 o 
  -7   1   8      182.90      160.65      6.11 o 
  -6   1   8      110.85      103.10      4.05 o 
  -5   1   8      354.44      381.92      7.11 o 
  -4   1   8     1202.01     1245.64     14.72 o 
  -3   1   8       15.01       16.09      1.62 o 
  -2   1   8        5.23        5.89      1.33 o 
  -1   1   8       33.59       34.30      2.05 o 
   0   1   8        8.04        7.83      1.89 o 
   1   1   8        1.64        4.19      1.57 o 
   2   1   8       65.04       54.29      4.28 o 
   3   1   8      363.38      355.05     11.89 o 
   4   1   8        0.21        1.88      2.69 o 
 -11   2   8      584.88      636.41     19.19 o 
 -10   2   8     1039.16     1051.48     30.12 o 
  -9   2   8      748.46      779.87     19.88 o 
  -8   2   8       52.87       51.98      4.32 o 
  -7   2   8       60.57       57.80      3.42 o 
  -6   2   8       29.75       35.37      2.88 o 
  -5   2   8      326.37      328.15      6.41 o 
  -4   2   8     2120.73     2231.76     24.10 o 
  -3   2   8     1234.84     1171.40     13.60 o 
  -2   2   8     1909.50     1718.45     19.01 o 
  -1   2   8     4734.61     4925.69     67.69 o 
   0   2   8      487.11      428.72      9.77 o 
   1   2   8      315.02      276.60      8.80 o 
   2   2   8        4.94        4.28      1.45 o 
   3   2   8        3.06        4.43      1.15 o 
   4   2   8       78.44       75.45      7.84 o 
   5   2   8      421.81      366.77     19.19 o 
 -11   3   8        0.45       12.93      4.24 o 
 -10   3   8       63.16       60.02      5.73 o 
  -9   3   8        4.17        3.97      2.27 o 
  -8   3   8      593.76      609.49     13.83 o 
  -7   3   8      981.30      986.44     15.29 o 
  -6   3   8      824.48      815.50     14.23 o 
  -5   3   8     1096.65     1106.40     13.25 o 
  -4   3   8     3818.64     4018.56     40.39 o 
  -3   3   8      730.47      719.46      9.57 o 
  -2   3   8      503.77      576.93      9.23 o 
  -1   3   8        0.69        0.71      1.86 o 
   0   3   8        9.91        9.37      2.30 o 
   1   3   8        3.55        3.72      1.57 o 
   2   3   8     2136.29     2148.22     51.19 o 
   3   3   8      690.81      691.79     28.92 o 
   4   3   8       81.94       85.22      7.52 o 
   5   3   8        6.84        5.28      2.14 o 
 -11   4   8      128.77      108.88     13.39 o 
 -10   4   8      355.87      316.68     11.88 o 
  -9   4   8      275.76      269.66     11.04 o 
  -8   4   8       20.96       34.51      5.27 o 
  -7   4   8      376.92      386.02      9.30 o 
  -6   4   8       60.19       57.48      4.43 o 
  -5   4   8      699.23      703.99     15.35 o 
  -4   4   8     1127.35     1087.45     18.76 o 
  -3   4   8      296.91      269.94      7.07 o 
  -2   4   8     2009.98     2047.30     30.68 o 
  -1   4   8     2273.44     2333.98     28.11 o 
   0   4   8      471.59      433.46     13.11 o 
   1   4   8     1388.21     1373.02     38.93 o 
   2   4   8        5.91       10.49      2.27 o 
   3   4   8        0.13        2.94      1.96 o 
   4   4   8       29.01       31.70      6.77 o 
   5   4   8      240.42      226.08     15.22 o 
 -11   5   8        4.63        3.50      2.08 o 
 -10   5   8       15.79       17.23      3.60 o 
  -9   5   8        1.87        7.42      2.33 o 
  -8   5   8     1857.44     1944.83     42.43 o 
  -7   5   8     1873.94     2014.12     33.73 o 
  -6   5   8     1704.12     1710.06     26.21 o 
  -5   5   8      959.22      919.26     16.68 o 
  -4   5   8     4919.25     5050.96     49.86 o 
  -3   5   8      178.92      150.74      4.10 o 
  -2   5   8      183.00      151.90      6.72 o 
  -1   5   8      209.68      220.53     15.42 o 
   0   5   8       76.46       81.74      5.00 o 
   1   5   8      519.36      518.90     15.56 o 
   2   5   8     1250.95     1249.44     28.43 o 
   3   5   8      496.97      484.82     27.41 o 
   4   5   8      208.15      193.77     14.20 o 
   5   5   8      150.30      134.95     17.27 o 
 -11   6   8        0.66        3.33      3.32 o 
 -10   6   8        3.13        6.77      2.20 o 
  -9   6   8        0.22        3.78      3.27 o 
  -8   6   8        8.29        7.42      2.08 o 
  -7   6   8      549.12      581.42     12.40 o 
  -6   6   8      197.55      199.47      6.01 o 
  -5   6   8       26.66       31.33      2.68 o 
  -4   6   8      155.47      156.75      4.91 o 
  -3   6   8        0.58        1.28      1.11 o 
  -2   6   8      268.97      281.62     10.44 o 
  -1   6   8       43.00       48.70      7.14 o 
   0   6   8       67.31       65.15      4.75 o 
   1   6   8       68.29       54.57      4.54 o 
   2   6   8      200.40      196.39      8.64 o 
   3   6   8        4.71        3.23      3.32 o 
   4   6   8      107.86       96.00     13.15 o 
   5   6   8        8.12        2.90      3.08 o 
 -10   7   8        9.41       13.28      3.62 o 
  -9   7   8       97.22       93.71      5.77 o 
  -8   7   8      172.81      169.58      6.55 o 
  -7   7   8     2837.69     2998.15     22.49 o 
  -6   7   8     2179.23     2244.29     29.23 o 
  -5   7   8     5173.27     5576.20    103.37 o 
  -4   7   8      260.07      256.37      6.95 o 
  -3   7   8        9.58        6.32      2.02 o 
  -2   7   8      118.49      120.51      6.76 o 
  -1   7   8      594.34      605.53     17.10 o 
   0   7   8        8.30        7.10      2.77 o 
   1   7   8      220.58      241.34     14.16 o 
   2   7   8     2094.32     2168.64     73.35 o 
   3   7   8      394.40      390.47     14.43 o 
   4   7   8      538.39      569.74     22.62 o 
   5   7   8       65.46       68.10     12.27 o 
 -10   8   8       36.09       44.62      4.63 o 
  -9   8   8       41.30       40.99      3.60 o 
  -8   8   8       36.55       37.51      4.26 o 
  -7   8   8      164.77      148.56      6.89 o 
  -6   8   8      190.07      170.96      5.96 o 
  -5   8   8      259.09      246.08      7.77 o 
  -4   8   8     1183.51     1208.21     19.66 o 
  -3   8   8      182.32      158.10      7.09 o 
  -2   8   8      153.92      148.39      7.48 o 
  -1   8   8     1819.10     1791.13     46.12 o 
   0   8   8      257.35      252.47      9.81 o 
   1   8   8       44.21       50.00      4.67 o 
   2   8   8      257.89      212.49     12.34 o 
   3   8   8        1.32        6.01      3.14 o 
   4   8   8       10.93        8.32      2.68 o 
 -10   9   8        7.59        3.90      2.72 o 
  -9   9   8        4.29        5.25      3.60 o 
  -8   9   8      929.22      949.96     32.66 o 
  -7   9   8      881.34      873.96     18.63 o 
  -6   9   8     1112.42     1104.01     20.22 o 
  -5   9   8      133.70      157.96      9.01 o 
  -4   9   8      779.75      814.11     15.93 o 
  -3   9   8       97.00       87.89      5.48 o 
  -2   9   8      387.05      386.70     13.20 o 
  -1   9   8      238.34      238.07     10.44 o 
   0   9   8       47.60       49.45      4.89 o 
   1   9   8      586.13      597.68     23.21 o 
   2   9   8      543.18      589.58     23.58 o 
   3   9   8      802.68      868.06     26.34 o 
   4   9   8      248.43      228.01     14.73 o 
 -10  10   8      128.54      119.06      8.02 o 
  -9  10   8       79.51       80.63      6.90 o 
  -8  10   8       50.55       45.87      5.66 o 
  -7  10   8     1113.32     1117.75     22.80 o 
  -6  10   8       21.04       23.85      4.73 o 
  -5  10   8      944.37      947.26     17.39 o 
  -4  10   8      720.49      798.72     14.70 o 
  -3  10   8      271.68      283.11     20.24 o 
  -2  10   8       13.56       10.64      3.94 o 
  -1  10   8     2610.50     2642.45     68.57 o 
   0  10   8      689.74      704.53     18.96 o 
   1  10   8      260.43      277.16     12.21 o 
   2  10   8        4.46        6.29      2.88 o 
   3  10   8       86.29       66.21      8.47 o 
   4  10   8      246.09      225.63     12.23 o 
 -10  11   8      145.72      138.50      9.14 o 
  -9  11   8       16.92       14.28      3.80 o 
  -8  11   8       26.00       24.53      6.25 o 
  -7  11   8        5.51       10.59      2.41 o 
  -6  11   8      101.04       92.65      4.85 o 
  -5  11   8      264.61      252.50      6.94 o 
  -4  11   8       74.64       71.80      3.72 o 
  -3  11   8      173.15      178.59     10.56 o 
  -2  11   8     2019.69     2095.52     40.92 o 
  -1  11   8      451.51      453.49     18.89 o 
   0  11   8        7.98        8.68      2.60 o 
   1  11   8      463.14      482.45     19.30 o 
   2  11   8      484.78      477.81     21.60 o 
   3  11   8      242.23      246.97     13.93 o 
   4  11   8        2.45        3.90      5.92 o 
 -10  12   8      365.98      369.02     13.15 o 
  -9  12   8      405.67      413.88     12.19 o 
  -8  12   8      348.31      353.28     14.58 o 
  -7  12   8       32.16       31.77      3.16 o 
  -6  12   8        7.87        9.40      1.62 o 
  -5  12   8       14.68       10.30      2.09 o 
  -4  12   8      345.95      349.21     11.64 o 
  -3  12   8      671.22      719.05     21.30 o 
  -2  12   8      523.35      490.21     17.31 o 
  -1  12   8     1482.25     1556.99     29.40 o 
   0  12   8     1070.78     1184.81     28.37 o 
   1  12   8      135.50      155.68     10.51 o 
   2  12   8        7.55        7.88      2.69 o 
   3  12   8       43.33       44.45      6.59 o 
   4  12   8      128.82      121.50     12.55 o 
  -9  13   8       19.21       21.59      4.35 o 
  -8  13   8       48.29       45.16      4.66 o 
  -7  13   8       26.02       22.88      3.03 o 
  -6  13   8        0.37        3.31      2.11 o 
  -5  13   8      142.94      121.61      7.96 o 
  -4  13   8        0.55        0.82      4.24 o 
  -3  13   8       80.39       77.92      8.71 o 
  -2  13   8        4.83       -1.20      4.77 o 
  -1  13   8        0.66        5.09      3.43 o 
   0  13   8      113.46       96.89      8.66 o 
   1  13   8        6.96        9.50      3.98 o 
   2  13   8        0.19        8.86      3.62 o 
   3  13   8        5.51        5.59      3.34 o 
  -9  14   8      230.39      210.55      9.16 o 
  -8  14   8       97.88       97.54      9.37 o 
  -7  14   8      149.86      154.08      7.74 o 
  -6  14   8       10.51       18.66      4.55 o 
  -5  14   8      306.49      258.61     13.85 o 
  -4  14   8      821.32      867.92     61.57 o 
  -3  14   8      922.33      967.16     29.74 o 
  -2  14   8      755.42      844.29     21.80 o 
  -1  14   8      300.49      316.42     12.20 o 
   0  14   8      884.52      895.26     26.72 o 
   1  14   8      238.13      247.17     14.87 o 
   2  14   8       55.39       59.14      7.67 o 
   3  14   8       11.76        8.38      3.06 o 
  -9  15   8        4.92        8.06      2.73 o 
  -8  15   8       84.64       80.66      6.52 o 
  -7  15   8      176.12      169.00      9.39 o 
  -6  15   8       26.39       21.05      6.27 o 
  -5  15   8        4.21        5.82      2.69 o 
  -4  15   8      176.14      177.69      9.17 o 
  -3  15   8       51.60       51.30      6.35 o 
  -2  15   8      283.23      244.94     10.97 o 
  -1  15   8      123.27      133.56      7.48 o 
   0  15   8       68.74       73.98      6.84 o 
   1  15   8       21.87       26.87      5.32 o 
   2  15   8       67.05       67.62     10.77 o 
   3  15   8       83.21      100.90     11.15 o 
  -8  16   8       15.32       21.85      3.76 o 
  -7  16   8       76.89       83.03     10.19 o 
  -6  16   8       87.74       62.51      5.52 o 
  -5  16   8      282.26      268.40     11.51 o 
  -4  16   8       17.38       15.01      4.01 o 
  -3  16   8      121.36      125.42      7.53 o 
  -2  16   8      392.08      414.75     15.28 o 
  -1  16   8      485.59      504.51     17.88 o 
   0  16   8       28.12       36.18      4.06 o 
   1  16   8       44.27       47.84      5.99 o 
   2  16   8       33.99       30.91     10.10 o 
  -8  17   8       73.28       60.09     10.83 o 
  -7  17   8      186.33      197.17     11.65 o 
  -6  17   8      523.57      525.84     16.65 o 
  -5  17   8      143.05      142.17      7.99 o 
  -4  17   8      281.60      293.61     13.91 o 
  -3  17   8       25.15       31.55      3.93 o 
  -2  17   8        0.01       -0.72      3.16 o 
  -1  17   8      191.97      185.58      9.15 o 
   0  17   8       57.71       68.36      6.02 o 
   1  17   8       43.02       45.68      8.50 o 
   2  17   8      479.75      516.17     20.04 o 
  -7  18   8        0.40        0.67      7.49 o 
  -6  18   8       70.78       68.24      9.51 o 
  -5  18   8       22.71       26.54      3.55 o 
  -4  18   8        2.16        7.93      2.85 o 
  -3  18   8        5.24        3.24      5.32 o 
  -2  18   8       21.35       15.40      2.94 o 
  -1  18   8        0.72        4.89      2.25 o 
   0  18   8        5.88        4.57      4.81 o 
   1  18   8        7.88        5.10      3.80 o 
  -7  19   8      176.01      158.29     10.63 o 
  -6  19   8      328.53      321.20     17.85 o 
  -5  19   8      255.56      256.66     13.46 o 
  -4  19   8      201.14      195.74     12.81 o 
  -3  19   8      284.58      296.58     14.01 o 
  -2  19   8        0.55        3.90      2.46 o 
  -1  19   8       91.01       87.27      7.45 o 
   0  19   8      143.70      147.97     12.84 o 
   1  19   8      358.10      413.24     18.15 o 
  -6  20   8        2.17        5.54      4.44 o 
  -5  20   8       11.60        5.56      3.24 o 
  -4  20   8       48.35       51.15      4.89 o 
  -3  20   8       14.18       11.05      3.21 o 
  -2  20   8        0.18        2.96      4.19 o 
  -1  20   8      129.72      121.17     14.02 o 
   0  20   8       10.77        8.12      3.63 o 
  -5  21   8      234.07      237.39     19.97 o 
  -4  21   8      261.94      270.92     16.67 o 
  -3  21   8       11.04       11.20      4.12 o 
  -2  21   8       62.09       63.46      6.36 o 
  -1  21   8       33.52       30.22      4.30 o 
  -4  22   8       69.62       77.82      9.28 o 
  -3  22   8        9.79       10.50      3.37 o 
  -2  22   8       31.76       27.66      6.17 o 
 -11   1   9       71.26       76.92      9.66 o 
 -10   1   9      504.35      513.52     14.51 o 
  -9   1   9      468.47      475.08     13.51 o 
  -8   1   9      491.78      488.37     19.20 o 
  -7   1   9      784.76      788.03     15.41 o 
  -6   1   9     2622.22     2763.98     40.22 o 
  -5   1   9     1210.75     1186.63     17.03 o 
  -4   1   9      183.36      174.81      6.45 o 
  -3   1   9       34.12       32.82      2.06 o 
  -2   1   9      505.88      516.18     12.16 o 
  -1   1   9     1064.43     1054.16     17.36 o 
   0   1   9     1428.57     1453.45     40.38 o 
   1   1   9      817.60      812.01     17.51 o 
   3   1   9      798.47      865.44     31.24 o 
 -11   2   9       15.92       14.27      3.88 o 
 -10   2   9       84.99       80.91      5.95 o 
  -9   2   9       24.66       26.69      2.97 o 
  -8   2   9      252.48      244.49      9.57 o 
  -7   2   9       67.90       61.21      3.65 o 
  -6   2   9      180.55      190.38      5.95 o 
  -5   2   9      733.82      743.77     13.78 o 
  -4   2   9     1393.46     1290.37     20.28 o 
  -3   2   9      756.44      756.33     13.44 o 
  -2   2   9      161.08      153.39      4.45 o 
  -1   2   9        2.23        3.39      1.28 o 
   0   2   9        7.11       13.29      2.00 o 
   1   2   9       57.48       53.21      3.86 o 
   3   2   9      230.93      229.30     11.01 o 
 -11   3   9       77.44       75.05      8.15 o 
 -10   3   9      365.67      368.30     20.95 o 
  -9   3   9      144.81      147.49      6.42 o 
  -8   3   9      166.32      170.51      5.62 o 
  -7   3   9      572.63      578.60     12.35 o 
  -6   3   9     1950.52     1935.61     29.39 o 
  -5   3   9     2208.80     2268.71     32.45 o 
  -4   3   9      653.64      648.41     12.10 o 
  -3   3   9       38.91       35.46      2.44 o 
  -2   3   9        4.42        4.45      1.20 o 
  -1   3   9     1773.07     1845.75     45.86 o 
   0   3   9      665.54      634.96     21.24 o 
   1   3   9      214.65      202.49     15.24 o 
   2   3   9       36.63       31.35      3.71 o 
   3   3   9      191.00      173.40     16.06 o 
   4   3   9      193.08      190.14     16.45 o 
 -11   4   9       69.56       71.26      7.63 o 
 -10   4   9      213.48      230.09     11.72 o 
  -9   4   9      251.38      237.81      8.40 o 
  -8   4   9        9.64        8.74      2.01 o 
  -7   4   9      132.48      131.55      4.99 o 
  -6   4   9      808.03      854.90     13.73 o 
  -5   4   9       19.47       19.83      2.20 o 
  -4   4   9     1960.58     1913.30     33.09 o 
  -3   4   9     4097.05     4137.50     49.77 o 
  -2   4   9      772.38      700.06     18.85 o 
  -1   4   9     1193.00     1178.61     90.77 o 
   0   4   9      110.28      108.85      6.08 o 
   1   4   9      537.04      520.59     45.75 o 
   2   4   9      308.39      294.59     13.03 o 
   3   4   9      303.93      280.18     11.83 o 
   4   4   9       82.15       78.75     10.34 o 
 -11   5   9        1.47        9.17      3.35 o 
 -10   5   9        2.87        8.08      2.39 o 
  -9   5   9       31.17       34.37      3.72 o 
  -8   5   9       57.07       54.84      3.78 o 
  -7   5   9      783.06      781.85     15.35 o 
  -6   5   9      383.53      379.11     10.67 o 
  -5   5   9       98.71       91.08      3.91 o 
  -4   5   9       76.55      105.43      3.40 o 
  -3   5   9       25.05       22.80      2.16 o 
  -2   5   9      376.76      413.85     13.02 o 
  -1   5   9      960.70      926.12     63.57 o 
   0   5   9      218.35      237.76     23.39 o 
   1   5   9      512.76      527.43     32.14 o 
   2   5   9      129.34      125.04      6.23 o 
   3   5   9       27.69       14.29      3.62 o 
   4   5   9      128.34      119.11     29.14 o 
 -11   6   9      260.31      241.12     13.09 o 
 -10   6   9       65.22       75.97      5.93 o 
  -9   6   9      424.43      428.35     15.45 o 
  -8   6   9       58.38       53.91      4.02 o 
  -7   6   9      215.82      214.39      8.05 o 
  -6   6   9      793.76      794.01     13.14 o 
  -5   6   9      821.77      756.80     25.39 o 
  -4   6   9       90.53       83.89      3.16 o 
  -3   6   9     2746.61     2729.74     56.40 o 
  -2   6   9     1447.00     1375.04     31.12 o 
  -1   6   9     3334.29     3285.73    143.74 o 
   0   6   9      839.13      846.94     22.91 o 
   1   6   9      431.75      390.91     19.02 o 
   2   6   9      410.63      403.07     15.97 o 
   3   6   9      257.96      262.18     15.36 o 
   4   6   9       59.41       47.98      5.46 o 
 -11   7   9        6.49        4.14      3.09 o 
 -10   7   9       32.20       36.71      4.82 o 
  -9   7   9       94.01       99.26      6.23 o 
  -8   7   9       41.68       43.94      3.50 o 
  -7   7   9       98.69       93.32      4.80 o 
  -6   7   9      161.36      142.97      5.03 o 
  -5   7   9      140.06      119.88      4.54 o 
  -4   7   9      600.73      560.01     12.11 o 
  -3   7   9       67.08       82.26      7.81 o 
  -2   7   9      175.82      169.92     14.10 o 
  -1   7   9     1090.25     1010.65     73.71 o 
   0   7   9      281.36      267.51     12.82 o 
   1   7   9        4.48        2.77      4.23 o 
   2   7   9        3.13        1.88      3.04 o 
   3   7   9       43.82       38.99      7.84 o 
   4   7   9        0.58        3.00      2.25 o 
 -10   8   9      110.38      113.60      8.23 o 
  -9   8   9      472.41      485.49     14.68 o 
  -8   8   9      128.04      122.63      5.61 o 
  -7   8   9      639.70      655.29     20.88 o 
  -6   8   9      466.06      500.66     15.22 o 
  -5   8   9       68.40       68.45      3.25 o 
  -4   8   9       36.09       35.84      4.62 o 
  -3   8   9     1251.62     1249.85     26.62 o 
  -2   8   9     3073.70     3227.55     57.66 o 
  -1   8   9     2460.11     2524.29     58.69 o 
   0   8   9      352.86      377.36     11.72 o 
   1   8   9        0.73        3.31      2.09 o 
   2   8   9      255.10      246.79     12.48 o 
   3   8   9      157.73      137.36     10.48 o 
   4   8   9      119.82       98.98      9.87 o 
 -10   9   9      100.46      100.67      7.76 o 
  -9   9   9      158.72      166.36      9.48 o 
  -8   9   9       67.39       74.17      5.41 o 
  -7   9   9     1053.85     1077.89     22.09 o 
  -6   9   9     2308.01     2414.19     36.27 o 
  -5   9   9        2.88        2.70      2.26 o 
  -4   9   9      373.18      354.71     12.96 o 
  -3   9   9       40.65       33.05      5.71 o 
  -2   9   9       59.81       53.55      7.38 o 
  -1   9   9       42.42       35.21      6.07 o 
   0   9   9      799.46      809.15     33.81 o 
   1   9   9        3.08        6.94      2.21 o 
   2   9   9      295.54      323.75     15.15 o 
   3   9   9      138.30      106.07      9.53 o 
   4   9   9        1.03        4.26      2.07 o 
 -10  10   9      256.22      255.39      9.95 o 
  -9  10   9      190.66      192.57     11.99 o 
  -8  10   9      154.66      141.56      8.85 o 
  -7  10   9      137.57      112.25      6.59 o 
  -6  10   9       38.93       39.39      4.40 o 
  -5  10   9       29.65       20.03      3.46 o 
  -4  10   9      445.68      464.06     15.81 o 
  -3  10   9      272.84      253.19     13.39 o 
  -2  10   9     2470.93     2525.34     59.72 o 
  -1  10   9      835.97      847.92     22.50 o 
   0  10   9      124.51      118.19      6.42 o 
   1  10   9       14.88        9.78      2.45 o 
   2  10   9      312.39      309.09     15.17 o 
   3  10   9       53.66       59.02      8.10 o 
 -10  11   9       80.31       69.56      8.16 o 
  -9  11   9      387.62      364.71     12.58 o 
  -8  11   9      141.57      135.92      7.12 o 
  -7  11   9      532.12      588.60     15.82 o 
  -6  11   9      550.74      559.43     18.39 o 
  -5  11   9      381.07      393.32     12.59 o 
  -4  11   9       29.12       29.20      3.55 o 
  -3  11   9      105.71      110.32      8.00 o 
  -2  11   9      760.71      719.02    111.94 o 
  -1  11   9     1640.98     1785.36     58.05 o 
   0  11   9     1155.04     1208.93     25.31 o 
   1  11   9      281.28      297.64     15.26 o 
   2  11   9      228.17      257.40     12.70 o 
   3  11   9      290.80      272.41     15.51 o 
 -10  12   9       76.33       64.79      6.16 o 
  -9  12   9       28.39       24.58      3.76 o 
  -8  12   9       44.85       51.62      4.86 o 
  -7  12   9      159.33      128.25      5.73 o 
  -6  12   9        1.37        2.88      3.13 o 
  -5  12   9       77.93       74.38      7.66 o 
  -4  12   9      283.34      277.46     15.59 o 
  -3  12   9       23.72       21.61      4.07 o 
  -2  12   9        0.68       -0.03      4.08 o 
  -1  12   9      407.49      368.76     14.11 o 
   0  12   9        0.01        1.75      2.32 o 
   1  12   9       19.89       31.20      4.07 o 
   2  12   9      126.52      103.96      9.67 o 
   3  12   9       11.96       11.63      4.09 o 
  -9  13   9      178.03      166.85     10.56 o 
  -8  13   9      604.24      617.30     18.56 o 
  -7  13   9       37.74       38.90      3.91 o 
  -6  13   9      722.20      722.31     27.90 o 
  -5  13   9      420.64      435.24     19.07 o 
  -4  13   9        4.96       14.06      4.33 o 
  -3  13   9       14.91       11.07      5.06 o 
  -2  13   9      524.59      546.38     39.89 o 
  -1  13   9      737.27      812.96     24.74 o 
   0  13   9      494.79      523.74     18.01 o 
   1  13   9      576.21      562.29     19.97 o 
   2  13   9      280.99      267.68     19.91 o 
   3  13   9      138.90      149.44     10.63 o 
  -9  14   9       34.14       28.76      4.36 o 
  -8  14   9        9.41       10.66      4.09 o 
  -7  14   9       25.75       32.04      4.88 o 
  -6  14   9       25.48       21.92      4.24 o 
  -5  14   9       12.14       14.12      3.37 o 
  -4  14   9      108.48      104.79      7.57 o 
  -3  14   9      480.55      483.08     17.14 o 
  -2  14   9       15.17        4.22      3.70 o 
  -1  14   9      171.58      151.53      8.82 o 
   0  14   9        1.74        3.29      2.55 o 
   1  14   9       24.02       31.66     11.29 o 
   2  14   9        0.34        2.62      2.76 o 
  -9  15   9       31.86       29.57      5.78 o 
  -8  15   9       48.17       43.33      6.68 o 
  -7  15   9      566.22      597.56     24.07 o 
  -6  15   9      286.25      290.54     28.01 o 
  -5  15   9       51.05       41.19      7.17 o 
  -4  15   9       64.72       56.35      7.64 o 
  -3  15   9       20.31       24.30      4.82 o 
  -2  15   9       18.77       22.52      3.51 o 
  -1  15   9       22.56       27.93      5.66 o 
   0  15   9      561.54      617.58     46.21 o 
   1  15   9      221.00      199.12     12.07 o 
   2  15   9      164.91      173.24     12.81 o 
  -8  16   9        4.30       17.52     10.04 o 
  -7  16   9       41.52       41.03      9.18 o 
  -6  16   9       20.96       22.27      7.14 o 
  -5  16   9       87.12       95.59      6.49 o 
  -4  16   9      673.85      689.04     17.27 o 
  -3  16   9      459.58      497.74     28.17 o 
  -2  16   9      446.86      437.67     18.69 o 
  -1  16   9       14.70       20.61      3.22 o 
   0  16   9       42.76       41.47      7.70 o 
   1  16   9       80.16       80.75     10.23 o 
   2  16   9       23.06       15.56      5.37 o 
  -8  17   9        1.41       11.16      5.51 o 
  -7  17   9       67.99       71.50      8.89 o 
  -6  17   9       98.02       84.16      8.25 o 
  -5  17   9        0.87        4.62      3.89 o 
  -4  17   9       79.47       75.48      6.68 o 
  -3  17   9       70.70       59.32      5.67 o 
  -2  17   9        1.53        3.74      2.02 o 
  -1  17   9      398.20      420.02     19.16 o 
   0  17   9       14.64       21.91      5.10 o 
   1  17   9       72.15       81.12      9.49 o 
  -7  18   9       15.26       17.37      4.73 o 
  -6  18   9       57.65       55.61      7.35 o 
  -5  18   9      111.42      113.99      7.96 o 
  -4  18   9      307.83      336.15     12.93 o 
  -3  18   9      641.65      711.15     24.58 o 
  -2  18   9      310.17      332.34     12.96 o 
  -1  18   9      225.51      236.37     10.69 o 
   0  18   9       13.53       25.28      5.06 o 
  -7  19   9       22.81       30.51     10.31 o 
  -6  19   9        4.36        8.07      3.77 o 
  -5  19   9       26.01       22.20      4.08 o 
  -4  19   9        4.23        4.29      3.42 o 
  -3  19   9        0.13        4.29      3.38 o 
  -2  19   9       30.87       29.83      4.74 o 
  -1  19   9        0.97        8.35      3.18 o 
   0  19   9        8.39        8.64      4.76 o 
  -6  20   9        1.07        1.49      4.13 o 
  -5  20   9      261.94      293.22     12.60 o 
  -4  20   9      170.34      198.61      9.56 o 
  -3  20   9      282.17      301.57     10.85 o 
  -2  20   9      232.06      246.04     10.42 o 
  -1  20   9      132.88      126.56     13.01 o 
  -4  21   9       25.80       25.77      5.31 o 
  -3  21   9        0.02        5.11      3.36 o 
  -2  21   9        0.07        0.56      5.20 o 
 -11   0  10      175.70      187.52     17.24 o 
 -10   0  10      191.19      166.12     18.96 o 
  -9   0  10       35.42       29.84      5.28 o 
  -8   0  10        6.30        6.52      2.88 o 
  -7   0  10      327.43      329.33     10.17 o 
  -6   0  10     3276.61     3447.25     59.98 o 
  -5   0  10     3310.51     3388.56     68.26 o 
  -4   0  10     2630.12     2694.62     62.81 o 
  -3   0  10     3321.95     3588.12     71.35 o 
  -2   0  10       85.78       76.37      4.15 o 
  -1   0  10      219.42      214.12      7.00 o 
   0   0  10      157.58      149.36     19.85 o 
   1   0  10       48.16       45.89      6.86 o 
   2   0  10      728.41      886.22     31.94 o 
 -11   1  10       21.02       18.07      4.44 o 
 -10   1  10       75.33       78.40      7.95 o 
  -9   1  10       77.94       76.86      5.40 o 
  -8   1  10      457.51      434.95     15.15 o 
  -7   1  10        4.05        4.36      1.43 o 
  -6   1  10       14.01       24.11      2.75 o 
  -5   1  10       48.23       62.46      3.36 o 
  -4   1  10       12.62       12.88      1.72 o 
  -3   1  10      134.23      142.77      4.61 o 
  -2   1  10        7.41        8.30      1.93 o 
  -1   1  10        9.36        8.77      1.73 o 
   0   1  10      232.67      208.62     12.62 o 
   1   1  10      368.50      351.83     19.49 o 
   2   1  10       34.45       28.95      3.68 o 
 -11   2  10      196.85      186.30     11.23 o 
 -10   2  10        0.83        1.41      2.36 o 
  -9   2  10        0.73        5.04      2.14 o 
  -8   2  10       71.75       62.03      3.95 o 
  -7   2  10       43.35       54.61      3.45 o 
  -6   2  10     1533.78     1562.46     22.37 o 
  -5   2  10     2769.63     2864.86     41.39 o 
  -4   2  10     1263.38     1217.47     19.30 o 
  -3   2  10      663.46      672.37     11.03 o 
  -2   2  10      778.62      794.25     12.32 o 
  -1   2  10       11.73        6.67      2.51 o 
   0   2  10      101.47       96.82      9.34 o 
   1   2  10      361.26      367.39     21.20 o 
   2   2  10       35.16       39.59      3.50 o 
 -11   3  10       66.19       69.92      7.32 o 
 -10   3  10      355.83      362.09     13.02 o 
  -9   3  10     1164.31     1216.06     30.16 o 
  -8   3  10      677.47      683.72     13.73 o 
  -7   3  10       44.05       42.00      3.43 o 
  -6   3  10      222.34      205.57      6.18 o 
  -5   3  10      502.47      469.14     10.09 o 
  -4   3  10      181.00      198.11      5.45 o 
  -3   3  10      441.95      472.43     12.32 o 
  -2   3  10      694.14      693.91     22.24 o 
  -1   3  10       26.56       32.51      3.09 o 
   0   3  10      479.10      444.01     26.83 o 
   1   3  10      870.00      970.91     47.57 o 
   2   3  10      113.55      111.99      7.34 o 
   3   3  10        5.71       11.59      5.64 o 
 -11   4  10      127.37      111.70     11.42 o 
 -10   4  10       13.81        9.82      4.48 o 
  -9   4  10       35.06       40.77      4.67 o 
  -8   4  10      127.13      117.20      5.39 o 
  -7   4  10       46.69       45.87      3.12 o 
  -6   4  10       19.24       16.55      2.25 o 
  -5   4  10     1807.24     1771.32     29.51 o 
  -4   4  10       47.48       43.56      2.44 o 
  -3   4  10       30.14       32.40      3.36 o 
  -2   4  10      263.01      258.74      9.95 o 
  -1   4  10      179.33      150.51      7.87 o 
   0   4  10      154.96      161.12     20.02 o 
   1   4  10      119.35       87.70     13.65 o 
   2   4  10       65.75       60.82      5.46 o 
   3   4  10      142.78      118.66     10.69 o 
 -11   5  10       15.74       15.87      4.67 o 
 -10   5  10      333.82      371.80     16.93 o 
  -9   5  10     1163.25     1223.25     20.66 o 
  -8   5  10     1188.73     1271.34     18.36 o 
  -7   5  10      855.34      865.34     15.79 o 
  -6   5  10     1173.62     1247.25     22.26 o 
  -5   5  10      304.94      288.51      9.00 o 
  -4   5  10      219.77      227.33      5.85 o 
  -3   5  10      468.77      468.96     12.07 o 
  -2   5  10      440.35      462.29     14.41 o 
  -1   5  10      264.54      317.35     16.17 o 
   0   5  10     1660.31     1755.54     84.55 o 
   1   5  10      503.22      443.02     19.69 o 
   2   5  10      109.44      113.56     10.16 o 
   3   5  10       61.17       61.20     12.42 o 
 -11   6  10       65.44       47.29     10.34 o 
 -10   6  10       46.15       39.34      4.87 o 
  -9   6  10        3.76        6.62      2.14 o 
  -8   6  10       11.02       13.04      3.04 o 
  -7   6  10      134.63      139.95      6.21 o 
  -6   6  10      313.12      299.93     12.17 o 
  -5   6  10      219.90      217.24      6.12 o 
  -4   6  10      576.67      567.41     12.33 o 
  -3   6  10       51.96       54.09      4.73 o 
  -2   6  10        1.98        3.75      3.13 o 
  -1   6  10      163.74      166.05      8.60 o 
   0   6  10       34.78       26.30      6.11 o 
   1   6  10      201.69      171.94     11.82 o 
   2   6  10        0.29        1.98      3.05 o 
   3   6  10        9.71        5.28      2.84 o 
 -10   7  10       34.58       34.70      4.40 o 
  -9   7  10      608.74      598.46     16.35 o 
  -8   7  10     1655.34     1729.52     39.99 o 
  -7   7  10      610.36      627.06     17.65 o 
  -6   7  10     1300.86     1347.47     21.71 o 
  -5   7  10        1.04        3.16      1.98 o 
  -4   7  10      433.17      404.75     11.44 o 
  -3   7  10      773.05      771.64     21.81 o 
  -2   7  10      726.10      705.26     20.58 o 
  -1   7  10      108.12      102.20      6.78 o 
   0   7  10      888.19      927.26     20.06 o 
   1   7  10     1545.74     1585.62     69.18 o 
   2   7  10      180.68      164.76     13.81 o 
   3   7  10        6.74        8.14      4.45 o 
 -10   8  10       31.64       28.84      3.86 o 
  -9   8  10      160.55      130.24      8.26 o 
  -8   8  10       54.09       64.44      6.48 o 
  -7   8  10      104.78       92.95      4.66 o 
  -6   8  10      169.40      166.89      6.36 o 
  -5   8  10        8.54       11.75      2.29 o 
  -4   8  10      358.65      350.14     11.01 o 
  -3   8  10      122.81      129.48      9.05 o 
  -2   8  10      603.46      601.79     24.16 o 
  -1   8  10      244.11      207.59     11.99 o 
   0   8  10      135.85      126.26     10.58 o 
   1   8  10      195.48      171.12     10.52 o 
   2   8  10       11.86        9.84      3.60 o 
   3   8  10       13.02        6.95      2.17 o 
 -10   9  10       70.39       68.94      7.48 o 
  -9   9  10      225.22      227.55     13.25 o 
  -8   9  10      396.80      395.62      9.85 o 
  -7   9  10      346.75      324.98     10.26 o 
  -6   9  10       50.10       50.84      4.46 o 
  -5   9  10      198.96      168.10      7.73 o 
  -4   9  10      153.25      153.56      9.33 o 
  -3   9  10     1912.90     2005.77     68.01 o 
  -1   9  10       61.75       48.24      6.56 o 
   0   9  10      977.83     1022.79     35.32 o 
   1   9  10      363.91      357.06     13.99 o 
   2   9  10      187.11      185.03     13.79 o 
   3   9  10        0.69        4.08      1.87 o 
 -10  10  10        5.81        7.10      2.80 o 
  -9  10  10       34.44       36.50      6.76 o 
  -8  10  10        0.21        2.95      1.32 o 
  -7  10  10      471.61      510.97     16.85 o 
  -6  10  10      413.70      402.45     14.24 o 
  -5  10  10      808.08      805.90     25.64 o 
  -4  10  10       80.21       75.75      6.95 o 
  -3  10  10     1338.40     1315.57     62.67 o 
  -2  10  10      518.13      487.63     23.54 o 
  -1  10  10       11.04        8.09      3.61 o 
   0  10  10        0.61        1.29      3.04 o 
   1  10  10        3.12        4.41      2.76 o 
   2  10  10       12.44        8.11      3.50 o 
 -10  11  10      161.34      148.05      9.22 o 
  -9  11  10      121.34      127.46      7.57 o 
  -8  11  10        6.65        5.26      2.03 o 
  -7  11  10       64.56       47.90      5.26 o 
  -6  11  10      130.79      124.04      6.83 o 
  -5  11  10      158.51      160.34      8.83 o 
  -4  11  10      199.11      198.49     12.76 o 
  -3  11  10     1003.73     1010.59     55.06 o 
  -2  11  10       26.28       13.23      7.31 o 
  -1  11  10      138.33      144.21      9.46 o 
   0  11  10      117.55       93.88      5.75 o 
   1  11  10       73.70       65.48      6.91 o 
   2  11  10       62.29       69.83      7.42 o 
  -9  12  10        9.91       12.54      4.18 o 
  -8  12  10      161.10      162.59     13.31 o 
  -7  12  10      108.46       99.22      5.84 o 
  -6  12  10      937.18      908.18     46.77 o 
  -5  12  10     1102.16     1180.58     26.09 o 
  -4  12  10     1025.24     1136.18     46.50 o 
  -3  12  10     1473.82     1534.16     49.75 o 
  -2  12  10      311.84      347.43     15.87 o 
  -1  12  10       24.32       27.45      7.86 o 
   0  12  10        7.67       10.29      3.21 o 
   1  12  10       38.17       27.37      6.13 o 
   2  12  10       10.44        1.83      6.21 o 
  -9  13  10       31.13       41.62      7.61 o 
  -8  13  10       21.28       17.45     12.83 o 
  -7  13  10       71.48       70.52      5.74 o 
  -6  13  10       83.77       67.79      9.54 o 
  -5  13  10       13.82       11.06      5.20 o 
  -4  13  10        8.17        0.53      7.86 o 
  -3  13  10       85.88       94.32      9.30 o 
  -2  13  10       47.46       45.11      7.68 o 
  -1  13  10       13.87        8.41      3.66 o 
   0  13  10       53.15       57.97      5.27 o 
   1  13  10        1.11        3.23      3.72 o 
   2  13  10       30.77       27.79      5.07 o 
  -9  14  10        1.40       12.45      4.14 o 
  -8  14  10       11.32        8.10      4.18 o 
  -7  14  10        9.70        9.53      2.32 o 
  -6  14  10      748.91      750.55     50.60 o 
  -5  14  10      753.19      725.84     28.45 o 
  -4  14  10      572.63      613.42     25.09 o 
  -3  14  10      436.59      493.69     21.11 o 
  -2  14  10       23.09       30.85      3.95 o 
  -1  14  10      219.55      207.52     11.80 o 
   0  14  10       21.17       21.67      8.16 o 
   1  14  10        1.13        3.34      6.19 o 
  -8  15  10      133.99      119.51     11.27 o 
  -7  15  10       41.13       38.62      5.13 o 
  -6  15  10      210.08      220.66     18.61 o 
  -5  15  10       10.66       14.82      4.99 o 
  -4  15  10       34.44       30.20     11.41 o 
  -3  15  10      216.71      224.21     11.63 o 
  -2  15  10       18.69       30.24      5.20 o 
  -1  15  10       81.95       70.13      6.22 o 
   0  15  10      191.90      171.74     11.54 o 
   1  15  10      221.66      236.41     17.79 o 
  -8  16  10       56.36       50.65      7.35 o 
  -7  16  10       60.66       55.91      5.88 o 
  -6  16  10      147.46      128.79     11.46 o 
  -5  16  10      181.65      161.79     12.71 o 
  -4  16  10      188.11      172.86     10.24 o 
  -3  16  10      256.83      243.91     12.85 o 
  -2  16  10      205.25      214.42     13.60 o 
  -1  16  10        7.90       13.39      4.82 o 
   0  16  10        2.08        7.63      3.07 o 
   1  16  10       46.20       48.14     13.68 o 
  -7  17  10       49.13       49.89      9.31 o 
  -6  17  10       24.13       21.68      3.72 o 
  -5  17  10       75.37       80.59      8.35 o 
  -4  17  10      121.00      119.51      9.25 o 
  -3  17  10      119.50      111.22      8.96 o 
  -2  17  10      275.74      280.36     10.69 o 
  -1  17  10       20.48       32.58      4.72 o 
   0  17  10      152.12      138.42     12.04 o 
  -7  18  10        0.42       11.21      3.38 o 
  -6  18  10       13.03       10.20      3.36 o 
  -5  18  10       91.05       82.93      7.55 o 
  -4  18  10       89.95      100.33      8.28 o 
  -3  18  10       29.66       32.50      4.41 o 
  -2  18  10        9.74        5.88      5.08 o 
  -1  18  10       13.63       18.09      5.03 o 
  -6  19  10       15.59       15.86      4.91 o 
  -5  19  10        5.07        6.21      2.43 o 
  -4  19  10       50.91       60.70      6.50 o 
  -3  19  10      156.26      170.46     14.71 o 
  -2  19  10       62.36       60.31      6.30 o 
  -4  20  10       15.76       13.64      4.49 o 
  -3  20  10       63.87       62.35      6.31 o 
 -11   1  11      428.07      459.99     15.34 o 
 -10   1  11      795.68      884.13     20.94 o 
  -9   1  11      563.25      580.23     12.39 o 
  -8   1  11     1424.78     1546.90     25.19 o 
  -7   1  11      961.96      985.03     26.48 o 
  -6   1  11      123.88      127.29      4.53 o 
  -5   1  11      166.22      177.46      4.92 o 
  -4   1  11      596.74      595.04     12.07 o 
  -3   1  11      348.64      421.99      9.18 o 
  -2   1  11      909.96      934.57     18.69 o 
  -1   1  11     1466.12     1439.37     40.77 o 
   0   1  11      369.71      385.35     16.65 o 
   1   1  11      286.63      306.13     13.79 o 
 -11   2  11       18.20       10.67     10.56 o 
 -10   2  11        6.27        6.65      2.27 o 
  -9   2  11       78.37       70.18      4.41 o 
  -8   2  11      811.52      872.16     14.33 o 
  -7   2  11       22.74       26.43      2.81 o 
  -6   2  11      108.22      103.14      4.71 o 
  -5   2  11     1186.60     1200.67     21.27 o 
  -4   2  11      461.36      446.58     11.47 o 
  -3   2  11      262.09      220.75      6.58 o 
  -2   2  11       92.10       84.41      5.12 o 
  -1   2  11        2.69        1.83      1.65 o 
   0   2  11        9.36        7.06      2.63 o 
   1   2  11     1041.55     1166.79     28.53 o 
   2   2  11      124.11      139.80     13.82 o 
 -11   3  11      153.58      148.92      9.89 o 
 -10   3  11       67.01       69.50      5.91 o 
  -9   3  11       37.41       42.10      3.61 o 
  -8   3  11     1007.47     1049.22     25.57 o 
  -7   3  11      504.06      485.78     16.46 o 
  -6   3  11      199.62      193.99      7.15 o 
  -5   3  11     1459.68     1507.49     25.94 o 
  -4   3  11       52.43       55.10      3.80 o 
  -3   3  11       57.37       54.83      4.14 o 
  -2   3  11     1154.40     1188.11     23.07 o 
  -1   3  11     1305.53     1257.77     44.36 o 
   0   3  11      582.40      559.41     18.02 o 
   1   3  11       50.00       62.83      9.53 o 
   2   3  11      205.30      201.01     10.98 o 
 -11   4  11      110.62      100.55      8.68 o 
 -10   4  11        0.38        3.89      3.55 o 
  -9   4  11      193.80      191.33      7.51 o 
  -8   4  11      191.09      190.92      7.31 o 
  -7   4  11      148.59      149.68      5.37 o 
  -6   4  11       86.79       76.93      3.73 o 
  -5   4  11     1771.68     1746.91     34.90 o 
  -4   4  11     1367.44     1356.97     28.04 o 
  -3   4  11      199.62      201.67      6.84 o 
  -2   4  11       13.90        3.03      1.36 o 
  -1   4  11       35.32       24.06      2.79 o 
   0   4  11      385.46      312.89     18.18 o 
   1   4  11      291.55      279.45     25.81 o 
   2   4  11      472.13      438.50     20.84 o 
 -11   5  11        2.68       11.45      3.08 o 
 -10   5  11        2.24        7.13      2.40 o 
  -9   5  11       57.07       53.17      4.29 o 
  -8   5  11       71.27       62.63      3.90 o 
  -7   5  11        4.30        8.21      2.40 o 
  -6   5  11      946.81      944.88     26.32 o 
  -5   5  11        6.00        4.80      1.95 o 
  -4   5  11      219.17      185.75      6.51 o 
  -3   5  11        0.64        1.97      1.92 o 
  -2   5  11      176.59      149.83      9.04 o 
  -1   5  11      591.63      512.44     40.35 o 
   0   5  11      219.33      187.67     25.46 o 
   1   5  11       19.45       21.54      7.73 o 
   2   5  11        1.20        2.11      4.61 o 
 -10   6  11       19.72       19.89      4.07 o 
  -9   6  11      243.68      237.63      9.69 o 
  -8   6  11      459.79      472.27     13.73 o 
  -7   6  11      399.33      417.04     12.25 o 
  -6   6  11      120.70      104.91      5.49 o 
  -5   6  11      479.36      465.53     12.60 o 
  -4   6  11     2365.55     2343.31     40.61 o 
  -3   6  11       86.04       93.60     11.18 o 
  -2   6  11       47.35       54.85     11.50 o 
  -1   6  11      372.72      326.90     38.31 o 
   0   6  11      462.53      461.39     29.43 o 
   1   6  11      561.09      603.62     18.63 o 
   2   6  11      220.56      210.33     14.60 o 
 -10   7  11       36.35       31.00      3.84 o 
  -9   7  11        0.43        3.05      1.72 o 
  -8   7  11       13.95       19.87      4.77 o 
  -7   7  11        5.62       10.03      2.61 o 
  -6   7  11       10.72        8.55      2.82 o 
  -5   7  11       15.96       15.35      2.99 o 
  -4   7  11      156.67      138.37      7.24 o 
  -3   7  11       58.69       62.28      5.76 o 
  -2   7  11      244.17      231.29     13.02 o 
  -1   7  11       30.00       25.91      5.42 o 
   0   7  11       10.78        5.69      3.42 o 
   1   7  11       17.48       10.98      3.57 o 
   2   7  11       32.36       32.41      7.41 o 
 -10   8  11       49.40       47.34      5.12 o 
  -9   8  11      364.61      345.86     10.40 o 
  -8   8  11     1243.59     1278.43     26.14 o 
  -7   8  11      658.13      686.76     21.81 o 
  -6   8  11      116.30      105.57      6.09 o 
  -5   8  11      875.35      866.83     27.37 o 
  -4   8  11     2334.59     2363.72     96.49 o 
  -3   8  11      917.06      925.61     28.42 o 
  -2   8  11       77.35       56.27     17.56 o 
  -1   8  11       47.54       45.59      5.63 o 
   0   8  11      184.41      200.46     10.36 o 
   1   8  11      368.41      390.64     16.69 o 
   2   8  11       91.34       74.86      9.82 o 
 -10   9  11       63.94       63.47      5.54 o 
  -9   9  11       65.54       63.80      5.93 o 
  -8   9  11      238.16      218.56     14.45 o 
  -7   9  11        0.84        5.57      2.21 o 
  -6   9  11      164.91      153.03      7.91 o 
  -5   9  11        3.10       11.45      6.86 o 
  -4   9  11       28.29       27.95      5.83 o 
  -3   9  11       21.70       13.81      3.65 o 
  -2   9  11     1052.99     1071.29     36.85 o 
  -1   9  11      763.14      780.69     29.23 o 
   0   9  11       75.44       72.11      6.02 o 
   1   9  11      185.84      173.21     13.39 o 
   2   9  11        0.20       -0.05      3.02 o 
 -10  10  11        0.23        5.10      1.74 o 
  -9  10  11      131.45       99.61      8.65 o 
  -8  10  11      568.19      553.24     16.05 o 
  -7  10  11       56.14       52.15      5.28 o 
  -6  10  11      219.82      211.17     11.61 o 
  -5  10  11      964.15      994.09     22.84 o 
  -4  10  11      506.18      514.36     31.32 o 
  -3  10  11      564.44      563.22     16.38 o 
  -2  10  11       49.70       42.77      6.25 o 
  -1  10  11       17.39       14.71      4.92 o 
   0  10  11       12.24        8.17      2.88 o 
   1  10  11       67.02       60.35      7.40 o 
   2  10  11       54.86       38.67     11.15 o 
 -10  11  11      117.07      131.64     21.22 o 
  -9  11  11       78.95       96.33      9.74 o 
  -8  11  11      619.86      589.40     18.05 o 
  -7  11  11       94.92       84.52     10.41 o 
  -6  11  11       38.88       41.51      5.14 o 
  -5  11  11      209.68      223.44     18.44 o 
  -4  11  11        3.36        4.51      4.99 o 
  -3  11  11        6.31        1.07      3.31 o 
  -2  11  11     1084.91     1160.24     41.38 o 
  -1  11  11      581.33      614.25     18.61 o 
   0  11  11      413.38      436.88     16.91 o 
   1  11  11      137.53      128.03     13.93 o 
  -9  12  11       56.88       47.57      6.88 o 
  -8  12  11       13.80        7.63      2.96 o 
  -7  12  11       11.66       14.15      4.06 o 
  -6  12  11       12.73       12.26      4.03 o 
  -5  12  11       20.68       25.23      4.02 o 
  -4  12  11       21.58       23.87      5.45 o 
  -3  12  11      365.61      387.05     14.24 o 
  -2  12  11       46.47       34.60      7.72 o 
  -1  12  11        8.62        3.04      2.42 o 
   0  12  11       25.94       36.23      5.07 o 
   1  12  11       85.14       73.89      8.04 o 
  -9  13  11      285.76      267.09     25.57 o 
  -8  13  11      118.76      117.35      7.12 o 
  -7  13  11      214.89      217.67     13.40 o 
  -6  13  11        0.06       -0.86      3.30 o 
  -5  13  11      292.49      280.55     12.61 o 
  -4  13  11      149.52      147.11     10.92 o 
  -3  13  11        4.28        4.64      3.04 o 
  -2  13  11     1078.97     1164.15     32.17 o 
  -1  13  11      620.24      629.82     26.13 o 
   0  13  11      307.54      302.01     17.33 o 
   1  13  11      111.14      132.82     11.37 o 
  -9  14  11        4.59        7.99      5.03 o 
  -8  14  11        0.26        2.78      3.27 o 
  -7  14  11      161.47      156.12     13.96 o 
  -6  14  11      181.42      178.83     14.25 o 
  -5  14  11      436.39      419.60     16.87 o 
  -4  14  11        7.19        4.97      3.03 o 
  -3  14  11       70.74       65.08      7.00 o 
  -2  14  11       12.62        9.00      2.98 o 
  -1  14  11       19.47       25.19      3.96 o 
   0  14  11       23.38       34.70      6.48 o 
  -8  15  11      145.64      126.04     10.97 o 
  -7  15  11       67.89       63.14      5.71 o 
  -6  15  11      102.27      108.15     17.35 o 
  -5  15  11      226.32      194.84     17.54 o 
  -4  15  11       61.29       50.74      7.22 o 
  -3  15  11      293.66      302.87     15.32 o 
  -2  15  11      139.62      141.84      8.59 o 
  -1  15  11      348.90      327.66     14.57 o 
   0  15  11      158.04      160.07     14.20 o 
  -8  16  11      275.72      248.16     14.72 o 
  -7  16  11       17.13       20.58      4.06 o 
  -6  16  11       98.39       79.49      9.24 o 
  -5  16  11      367.63      400.77     36.48 o 
  -4  16  11       76.10       95.99      8.74 o 
  -3  16  11       37.04       45.03      5.48 o 
  -2  16  11       33.80       35.61      4.61 o 
  -1  16  11       11.77       15.78      4.53 o 
  -7  17  11        1.75        3.76      2.40 o 
  -6  17  11        1.19        6.55      3.60 o 
  -5  17  11      102.18      102.17      8.48 o 
  -4  17  11        9.96        7.63      3.39 o 
  -3  17  11       23.80       34.83      5.56 o 
  -2  17  11       87.43       82.43      9.44 o 
  -1  17  11        0.69        3.60      2.59 o 
  -6  18  11      113.39      126.28     10.41 o 
  -5  18  11      330.48      329.54     11.49 o 
  -4  18  11      271.58      286.69     10.94 o 
  -3  18  11      154.67      163.27      9.52 o 
  -2  18  11        9.75        5.87      3.06 o 
  -4  19  11       25.03       29.19      7.47 o 
 -11   0  12       10.21       19.95      9.89 o 
 -10   0  12      204.89      231.39     11.72 o 
  -9   0  12      275.98      257.16     12.79 o 
  -8   0  12       72.79       63.73      6.82 o 
  -7   0  12     1498.36     1627.45     30.01 o 
  -6   0  12      231.15      225.92     25.51 o 
  -5   0  12      885.62      935.66     22.76 o 
  -4   0  12       74.58       77.31      4.73 o 
  -3   0  12       97.34       74.81      8.05 o 
  -2   0  12       56.11       69.60      9.89 o 
  -1   0  12      444.86      492.96     28.77 o 
   0   0  12      538.59      563.90     25.69 o 
   1   0  12      589.47      759.23     28.07 o 
 -11   1  12        9.01        7.58      3.27 o 
 -10   1  12      100.53       99.61      5.90 o 
  -9   1  12       90.65       80.33      5.21 o 
  -8   1  12        8.03       12.14      2.67 o 
  -7   1  12      256.23      258.65     10.51 o 
  -6   1  12       26.58       25.57      2.47 o 
  -5   1  12        8.31       16.25      2.11 o 
  -4   1  12      193.47      194.87      7.91 o 
  -3   1  12       20.25       25.04      5.20 o 
  -2   1  12        3.64        5.35      3.09 o 
  -1   1  12       55.50       49.77      6.09 o 
   0   1  12      390.68      431.83     15.77 o 
   1   1  12      236.57      218.73     11.88 o 
 -11   2  12       20.96       11.41      4.17 o 
 -10   2  12       73.41       82.64      5.49 o 
  -9   2  12        3.49       12.41      2.59 o 
  -8   2  12       87.63       85.15      5.76 o 
  -7   2  12     1757.81     1847.87     23.15 o 
  -6   2  12     2135.02     2246.97     41.61 o 
  -5   2  12       32.26       36.94      4.83 o 
  -4   2  12      140.19      150.20      5.99 o 
  -3   2  12        1.44        2.70      1.84 o 
  -2   2  12       27.02       25.95      4.50 o 
  -1   2  12      168.35      188.38     10.72 o 
   0   2  12      521.58      581.83     31.30 o 
   1   2  12      554.44      611.16     26.36 o 
   2   2  12       79.45       81.20      9.28 o 
 -11   3  12       59.94       70.96      7.05 o 
 -10   3  12      563.92      561.39     11.86 o 
  -9   3  12      381.17      356.66     10.27 o 
  -8   3  12      118.66      107.79      5.12 o 
  -7   3  12      110.44      110.15      5.14 o 
  -6   3  12       12.22       14.73      1.99 o 
  -5   3  12      696.29      679.79     20.62 o 
  -4   3  12     1213.32     1228.81     28.59 o 
  -3   3  12      630.44      648.97     25.08 o 
  -2   3  12       22.05       26.66      4.60 o 
  -1   3  12      530.57      551.74     23.05 o 
   0   3  12      154.32      164.42     18.81 o 
   1   3  12       19.23       26.01      9.85 o 
   2   3  12       19.35       18.12      8.51 o 
 -10   4  12       12.03       11.21      2.45 o 
  -9   4  12       26.35       27.79      3.01 o 
  -8   4  12      336.26      333.74     11.44 o 
  -7   4  12      783.98      801.58     20.32 o 
  -6   4  12     1602.37     1614.55     25.11 o 
  -5   4  12       74.66       72.27      6.11 o 
  -4   4  12       20.08       19.39      9.24 o 
  -3   4  12      171.89      165.48      8.37 o 
  -2   4  12      340.53      326.21     12.28 o 
  -1   4  12       71.87       82.78     10.08 o 
   0   4  12      101.83      113.47      9.82 o 
   1   4  12       45.79       39.58      5.81 o 
   2   4  12      122.11      107.02     11.61 o 
 -10   5  12      331.21      332.27     12.43 o 
  -9   5  12      283.79      275.32      8.58 o 
  -8   5  12       85.24       89.08      5.87 o 
  -7   5  12        0.73        4.44      2.48 o 
  -6   5  12      760.17      772.47     17.67 o 
  -5   5  12      737.99      735.79     18.97 o 
  -4   5  12     1723.48     1667.62     51.46 o 
  -3   5  12      766.28      769.55     19.87 o 
  -2   5  12      911.62      957.29     34.17 o 
  -1   5  12      560.25      558.58     18.55 o 
   0   5  12      190.17      156.98     10.34 o 
 -10   6  12        0.47        5.76      1.81 o 
  -9   6  12        1.90        5.06      1.60 o 
  -8   6  12       67.61       61.24      5.04 o 
  -7   6  12       73.51       62.14      4.84 o 
  -6   6  12       93.79       87.56      6.50 o 
  -5   6  12      126.82      118.66      6.16 o 
  -4   6  12        6.24        9.25      3.58 o 
  -3   6  12        0.11        0.11      3.78 o 
  -2   6  12       30.05       27.76      5.36 o 
  -1   6  12        0.12       -3.05      3.05 o 
   0   6  12       41.31       44.57      7.48 o 
 -10   7  12      337.83      342.59     14.36 o 
  -9   7  12       91.45       88.83      7.24 o 
  -8   7  12        9.67        7.18      2.54 o 
  -7   7  12       44.14       46.71      5.97 o 
  -6   7  12       24.64       17.61      2.95 o 
  -5   7  12      256.19      270.07     10.87 o 
  -4   7  12     1573.37     1613.38     24.83 o 
  -3   7  12     1181.21     1152.41     34.50 o 
  -2   7  12      690.38      723.15     37.70 o 
  -1   7  12      292.06      271.27     11.06 o 
   0   7  12       92.43       85.58      6.90 o 
   1   7  12        2.83        5.39      2.26 o 
 -10   8  12        8.34        4.42      5.25 o 
  -9   8  12       23.18       19.29      5.42 o 
  -8   8  12       42.93       45.23      4.58 o 
  -7   8  12      170.11      156.61      7.87 o 
  -6   8  12       23.73       29.38      3.34 o 
  -5   8  12       35.79       47.29      6.56 o 
  -4   8  12       46.98       53.28      8.14 o 
  -3   8  12       23.06       23.74     11.98 o 
  -2   8  12      104.21       91.79     10.18 o 
  -1   8  12      133.61      124.48      9.76 o 
   0   8  12       13.92       15.39      4.64 o 
   1   8  12       70.60       62.94      6.26 o 
 -10   9  12      179.69      167.89     10.95 o 
  -9   9  12      155.51      149.63      9.48 o 
  -8   9  12        1.61        3.94      2.14 o 
  -7   9  12       25.84       23.06      3.94 o 
  -6   9  12       18.87       13.14      4.18 o 
  -5   9  12       15.95       19.28      2.63 o 
  -4   9  12      864.41      894.93     45.34 o 
  -3   9  12      354.37      325.39     14.73 o 
  -2   9  12       24.95       30.14      4.80 o 
  -1   9  12       76.08       68.60      6.60 o 
   0   9  12       95.67       77.38     11.90 o 
   1   9  12       14.02        9.35      3.65 o 
  -9  10  12        8.08       16.58      3.61 o 
  -8  10  12      199.22      205.13     12.58 o 
  -7  10  12      532.85      505.03     19.64 o 
  -6  10  12      596.76      577.33     14.90 o 
  -5  10  12      456.57      463.70     16.14 o 
  -4  10  12       85.04       84.77      9.54 o 
  -3  10  12      139.90      106.74      7.93 o 
  -2  10  12      151.44      135.25      9.68 o 
  -1  10  12      269.51      263.34     16.00 o 
   0  10  12       65.82       70.83      7.38 o 
   1  10  12      126.33      130.30     12.51 o 
  -9  11  12        0.58        7.47      5.48 o 
  -8  11  12       56.66       54.47      5.00 o 
  -7  11  12       21.23       23.87      3.27 o 
  -6  11  12       14.83       10.77      2.43 o 
  -5  11  12      240.46      195.26      9.90 o 
  -4  11  12      212.79      193.30     11.03 o 
  -3  11  12       11.03       12.30      4.34 o 
  -2  11  12        2.84        5.00      3.76 o 
  -1  11  12        0.47        3.76      2.25 o 
   0  11  12        6.71        6.87      3.70 o 
  -9  12  12       35.33       33.38      8.36 o 
  -8  12  12      151.08      143.71     11.82 o 
  -7  12  12      914.50      864.63     39.12 o 
  -6  12  12      777.31      812.98     38.20 o 
  -5  12  12      410.49      434.17     16.63 o 
  -4  12  12      145.87      149.83     10.81 o 
  -3  12  12       10.48       10.79      3.24 o 
  -2  12  12       52.73       51.63      6.16 o 
  -1  12  12      257.43      258.83     13.26 o 
   0  12  12       40.12       21.67      5.06 o 
  -8  13  12       10.08        2.74      2.91 o 
  -7  13  12        9.81        4.14      1.95 o 
  -6  13  12       12.61       13.18      2.57 o 
  -5  13  12      137.24      124.12     11.78 o 
  -4  13  12        4.68        1.98      4.58 o 
  -3  13  12        0.51        2.55      3.30 o 
  -2  13  12        1.33        1.10      2.03 o 
  -1  13  12       64.86       69.95      6.74 o 
   0  13  12       15.60       14.17      4.65 o 
  -8  14  12       39.20       35.77      5.09 o 
  -7  14  12      504.48      499.17     20.04 o 
  -6  14  12      347.52      339.83     11.87 o 
  -5  14  12      916.31     1061.28     35.81 o 
  -4  14  12       38.36       46.28      8.57 o 
  -3  14  12       30.01       36.58      6.22 o 
  -2  14  12        0.31        3.12      2.78 o 
  -1  14  12      367.24      383.46     15.29 o 
  -7  15  12        2.86        5.41      3.52 o 
  -6  15  12       54.70       65.11     19.68 o 
  -5  15  12        0.77        1.30      5.03 o 
  -4  15  12       45.22       49.41      6.22 o 
  -3  15  12       11.18        7.25      4.90 o 
  -2  15  12      178.87      165.39     10.33 o 
  -1  15  12       28.12       19.45      5.00 o 
  -7  16  12       58.51       61.46      7.10 o 
  -6  16  12      294.30      325.24     14.88 o 
  -5  16  12      141.99      161.52     12.74 o 
  -4  16  12        1.07        2.79      5.24 o 
  -3  16  12        5.75        5.69      2.24 o 
  -2  16  12        1.28        0.84      2.69 o 
  -6  17  12        7.57       11.48      4.76 o 
  -5  17  12      181.75      190.41      9.60 o 
  -4  17  12      173.44      149.58      8.99 o 
  -3  17  12      203.32      221.29     20.00 o 
 -10   1  13      249.79      235.24      9.75 o 
  -9   1  13       59.22       55.84      4.68 o 
  -8   1  13      530.75      518.16     11.70 o 
  -7   1  13      427.56      441.01     13.04 o 
  -6   1  13      161.95      171.71      8.19 o 
  -5   1  13      434.51      431.55     15.32 o 
  -4   1  13      323.69      341.96     16.81 o 
  -3   1  13     2312.33     2362.35     86.86 o 
  -2   1  13     1284.37     1376.80     48.69 o 
  -1   1  13       67.53       87.54      7.72 o 
   0   1  13       19.11       41.22      9.89 o 
   1   1  13       11.16        3.92      2.64 o 
 -10   2  13       12.26       11.75      3.23 o 
  -9   2  13      130.19      125.08      7.51 o 
  -8   2  13       88.30       74.13      4.33 o 
  -7   2  13        1.10        2.15      2.48 o 
  -6   2  13      617.68      638.94     25.02 o 
  -5   2  13       92.85       79.99      4.97 o 
  -4   2  13      193.49      198.55     12.68 o 
  -3   2  13      240.55      256.65     14.54 o 
  -2   2  13       10.18        4.52      2.54 o 
  -1   2  13       37.62       36.79      5.06 o 
   0   2  13      144.75      118.55      9.14 o 
   1   2  13       43.28       43.42      9.40 o 
 -10   3  13      234.83      234.31     10.08 o 
  -9   3  13      130.76      113.04      7.04 o 
  -8   3  13      259.54      253.79     10.55 o 
  -7   3  13      494.69      507.54     17.16 o 
  -6   3  13      829.51      817.33     24.12 o 
  -5   3  13       94.45       79.23      4.66 o 
  -4   3  13      179.63      175.14      8.36 o 
  -3   3  13     1115.85     1099.23     39.97 o 
  -2   3  13      407.58      405.78     16.47 o 
  -1   3  13        6.19        8.37      3.60 o 
   0   3  13       25.94       34.88      6.39 o 
   1   3  13        4.97       -3.45      4.30 o 
 -10   4  13      135.35      139.57      7.39 o 
  -9   4  13      615.27      618.79     18.60 o 
  -8   4  13      225.12      209.55     11.89 o 
  -7   4  13      201.21      214.81      9.64 o 
  -6   4  13      274.67      266.56     11.12 o 
  -5   4  13       11.29       12.31      3.36 o 
  -4   4  13       49.18       36.12      4.33 o 
  -3   4  13      186.98      174.87      8.29 o 
  -2   4  13      102.75      123.65     15.27 o 
  -1   4  13      294.50      342.91     25.58 o 
   0   4  13       78.29       73.51      7.58 o 
   1   4  13      261.66      260.50     18.43 o 
 -10   5  13      131.84      135.23      8.64 o 
  -9   5  13        0.86        4.27      1.91 o 
  -8   5  13        2.57        9.11      2.79 o 
  -7   5  13      217.37      208.65      9.39 o 
  -6   5  13       26.82       32.32      4.56 o 
  -5   5  13        0.92        5.44      3.31 o 
  -4   5  13        1.45        3.88      1.59 o 
  -3   5  13      259.72      225.17     17.46 o 
  -2   5  13        8.48       11.41      2.55 o 
  -1   5  13        2.06        7.21     55.67 o 
   0   5  13        0.12        3.78      2.27 o 
 -10   6  13      255.15      238.51     16.65 o 
  -9   6  13      364.71      358.38     14.09 o 
  -8   6  13      786.26      816.82     20.31 o 
  -7   6  13      480.26      475.02     13.23 o 
  -6   6  13      511.67      468.58     16.11 o 
  -5   6  13      226.13      212.53      9.35 o 
  -4   6  13        9.34        9.84      2.46 o 
  -3   6  13       38.59       32.95      4.41 o 
  -2   6  13      205.92      216.18     10.54 o 
  -1   6  13      508.20      556.40     22.21 o 
   0   6  13      397.92      396.13     14.10 o 
 -10   7  13        0.15        7.31      3.48 o 
  -9   7  13        0.67        6.33      2.39 o 
  -8   7  13        8.65        7.31      1.92 o 
  -7   7  13       32.03       38.08      4.02 o 
  -6   7  13        3.81        1.16      2.81 o 
  -5   7  13        1.15        4.98      2.41 o 
  -4   7  13      184.64      176.33      8.91 o 
  -3   7  13      366.52      350.67     11.20 o 
  -2   7  13        6.14        3.71      2.25 o 
  -1   7  13       13.56        5.74      2.86 o 
 -10   8  13      106.04       92.83     17.16 o 
  -9   8  13      352.59      351.21     14.96 o 
  -8   8  13      135.42      131.48      9.15 o 
  -7   8  13      311.49      298.11     10.98 o 
  -6   8  13      585.48      613.60     15.57 o 
  -5   8  13      193.79      192.47      9.00 o 
  -4   8  13       15.17       13.79      3.17 o 
  -3   8  13      192.28      163.05      9.28 o 
  -2   8  13       78.49       70.08      9.26 o 
  -1   8  13      222.97      209.81     14.90 o 
  -9   9  13       20.69       19.96      3.68 o 
  -8   9  13        5.95        7.92      2.50 o 
  -7   9  13       88.52       86.49      7.68 o 
  -6   9  13      146.00      145.91     10.91 o 
  -5   9  13      171.70      181.76      9.22 o 
  -4   9  13      720.78      716.27     25.03 o 
  -3   9  13      199.71      203.15     12.40 o 
  -2   9  13       99.92       98.70     12.60 o 
  -1   9  13       11.33        4.76      6.53 o 
   0   9  13        5.13       13.37      4.46 o 
  -9  10  13      109.45       89.63      8.29 o 
  -8  10  13       98.69       93.99      7.14 o 
  -7  10  13      113.22       97.91      8.25 o 
  -6  10  13      188.01      155.96      9.54 o 
  -5  10  13      109.61      105.45      7.45 o 
  -4  10  13       57.36       42.46      4.80 o 
  -3  10  13      122.91      126.76     11.05 o 
  -2  10  13        2.97        5.17      5.00 o 
  -1  10  13       78.86       75.62      7.07 o 
  -9  11  13       18.98       17.09      3.84 o 
  -8  11  13       69.01       57.75      5.92 o 
  -7  11  13      160.20      146.81     15.04 o 
  -6  11  13      527.24      543.67     17.20 o 
  -5  11  13       93.31       97.59      7.65 o 
  -4  11  13      282.26      290.64     14.39 o 
  -3  11  13      259.29      246.43     12.17 o 
  -2  11  13       35.10       35.09      8.39 o 
  -1  11  13       78.33       71.53      6.75 o 
  -8  12  13       16.98       17.29      3.64 o 
  -7  12  13       73.29       80.81      6.97 o 
  -6  12  13       41.29       21.54      4.61 o 
  -5  12  13       49.65       42.72      4.79 o 
  -4  12  13        3.38        1.59      3.36 o 
  -3  12  13      162.72      169.62     12.65 o 
  -2  12  13       40.62       46.97      6.07 o 
  -1  12  13       54.88       45.76      6.11 o 
  -8  13  13       22.49       15.82      9.90 o 
  -7  13  13      221.54      222.28      9.25 o 
  -6  13  13      111.60       85.35      7.37 o 
  -5  13  13       27.11       32.74      5.32 o 
  -4  13  13      143.61      157.12     10.76 o 
  -3  13  13      173.94      155.49     20.11 o 
  -2  13  13      108.36      102.80     16.29 o 
  -7  14  13       43.98       34.12      4.60 o 
  -6  14  13       41.31       28.61      5.27 o 
  -5  14  13       58.34       34.25     15.24 o 
  -4  14  13        6.05        5.87      4.92 o 
  -3  14  13       40.36       48.95      7.13 o 
  -2  14  13        0.29        6.04      2.10 o 
  -6  15  13       37.94       22.86      4.45 o 
  -5  15  13       10.65       11.62      4.37 o 
  -4  15  13       81.72       92.22     10.54 o 
  -3  15  13      132.02      142.35      9.09 o 
 -10   0  14       26.01       28.50      5.81 o 
  -9   0  14      107.42      102.65      9.08 o 
  -8   0  14     1605.89     1760.26     41.28 o 
  -7   0  14      130.18      127.44     13.06 o 
  -6   0  14      257.54      257.08     18.79 o 
  -5   0  14      492.91      489.15     26.36 o 
  -4   0  14      320.55      276.34     16.35 o 
  -3   0  14      343.23      398.29     23.43 o 
  -2   0  14      582.47      626.14     34.63 o 
  -1   0  14      296.66      294.98     23.83 o 
   0   0  14       17.92       19.80      8.36 o 
 -10   1  14      139.93      117.93      6.82 o 
  -9   1  14       15.72       19.08      4.91 o 
  -8   1  14       19.43       15.56      3.84 o 
  -7   1  14       11.18       14.66      5.56 o 
  -6   1  14      507.98      525.79     17.84 o 
  -5   1  14       38.26       43.93      5.30 o 
  -4   1  14       61.21       55.49      6.72 o 
  -3   1  14        2.57       -0.52      4.51 o 
  -2   1  14       77.04       67.04      8.79 o 
  -1   1  14       18.40       28.37      6.51 o 
   0   1  14       70.37       75.81     17.07 o 
 -10   2  14       20.54       22.48      4.14 o 
  -9   2  14      276.10      272.55     10.73 o 
  -8   2  14      713.82      723.92     20.68 o 
  -7   2  14      281.21      282.28     10.44 o 
  -6   2  14        7.15        5.46      2.86 o 
  -5   2  14       26.00       20.03      6.90 o 
  -4   2  14      103.77      104.82      9.15 o 
  -3   2  14      198.92      237.71     25.72 o 
  -2   2  14      839.38      925.51     31.88 o 
  -1   2  14      186.31      190.33     13.11 o 
   0   2  14      149.50      144.39      9.41 o 
 -10   3  14      142.50      135.24      9.01 o 
  -9   3  14      217.69      217.63     11.13 o 
  -8   3  14        1.71        5.11      2.08 o 
  -7   3  14      148.95      143.52      8.14 o 
  -6   3  14      228.12      217.53      9.51 o 
  -5   3  14     1153.63     1178.03     30.28 o 
  -4   3  14      326.42      314.56     14.56 o 
  -3   3  14       60.55       59.88      7.07 o 
  -2   3  14      161.54      142.85     14.42 o 
  -1   3  14       40.59       51.98     13.81 o 
 -10   4  14       26.21       24.69      9.40 o 
  -9   4  14      167.58      155.38      9.91 o 
  -8   4  14      119.24      104.67      7.93 o 
  -7   4  14        0.59        2.70      2.19 o 
  -6   4  14       24.77       24.95      4.61 o 
  -5   4  14      120.43      106.90      8.84 o 
  -4   4  14        7.68       13.98      4.16 o 
  -3   4  14      338.32      344.30     16.26 o 
  -2   4  14      375.30      394.14     15.55 o 
  -1   4  14      273.35      300.81     14.39 o 
 -10   5  14        2.39        2.19      2.95 o 
  -9   5  14        0.29        5.20      2.22 o 
  -8   5  14      166.77      174.59     11.32 o 
  -7   5  14       67.37       70.61      5.18 o 
  -6   5  14      624.45      588.76     18.32 o 
  -5   5  14     1075.95     1062.30     31.58 o 
  -4   5  14      392.64      406.32     16.96 o 
  -3   5  14      192.30      209.48     16.71 o 
  -2   5  14      117.11      142.14     11.26 o 
  -1   5  14       36.53       42.71      5.90 o 
  -9   6  14        2.26        5.44      2.15 o 
  -8   6  14        5.56        4.55      2.10 o 
  -7   6  14       17.29       10.66      4.00 o 
  -6   6  14       47.86       40.08      4.33 o 
  -5   6  14        0.24        4.98      1.85 o 
  -4   6  14       24.13       17.65      3.99 o 
  -3   6  14       19.87       34.64      6.51 o 
  -2   6  14      145.65      140.31     12.25 o 
  -1   6  14       20.79       11.09      2.62 o 
  -9   7  14        1.20        4.96      2.87 o 
  -8   7  14      142.31      147.36      8.33 o 
  -7   7  14      113.59      119.30      8.94 o 
  -6   7  14     1012.62     1013.64     26.92 o 
  -5   7  14     1079.83     1043.21     30.02 o 
  -4   7  14      261.55      243.13     12.60 o 
  -3   7  14       68.32       71.65      6.19 o 
  -2   7  14       10.83       13.13      4.81 o 
  -1   7  14       39.97       33.51      6.88 o 
  -9   8  14       78.44       77.24      7.86 o 
  -8   8  14      121.76      128.61     10.98 o 
  -7   8  14        5.46        7.39      2.66 o 
  -6   8  14        0.84        2.72      2.54 o 
  -5   8  14        2.04        6.84      1.90 o 
  -4   8  14        3.44        6.07      1.93 o 
  -3   8  14      202.42      206.55      8.73 o 
  -2   8  14        0.51        1.89      3.11 o 
  -1   8  14       14.87       16.25      5.55 o 
  -9   9  14       45.99       41.72      8.41 o 
  -8   9  14       40.78       45.97      5.29 o 
  -7   9  14      154.06      165.48     13.94 o 
  -6   9  14      452.56      447.54     12.58 o 
  -5   9  14      450.99      421.52     14.70 o 
  -4   9  14       79.95       79.75      8.56 o 
  -3   9  14        1.41        0.24      2.22 o 
  -2   9  14       18.82       13.76      5.44 o 
  -8  10  14      185.66      174.84     10.18 o 
  -7  10  14       44.97       55.23      5.50 o 
  -6  10  14        2.19        8.69      3.09 o 
  -5  10  14       38.15       37.82      4.96 o 
  -4  10  14        0.83        1.68      3.45 o 
  -3  10  14      197.87      192.67      9.79 o 
  -2  10  14      168.30      154.05      9.32 o 
  -8  11  14        2.90       11.70      4.04 o 
  -7  11  14       15.72        8.16      2.87 o 
  -6  11  14        5.72        6.51      2.37 o 
  -5  11  14       56.09       52.94      5.28 o 
  -4  11  14       23.54       11.08      3.38 o 
  -3  11  14        0.65       -0.21      5.14 o 
  -2  11  14        1.94        6.10      3.97 o 
  -7  12  14      155.52      150.38      9.30 o 
  -6  12  14        2.15        5.79      3.61 o 
  -5  12  14        1.79        3.20      3.08 o 
  -4  12  14        8.73       10.74      3.80 o 
  -3  12  14      411.63      446.76     16.96 o 
  -7  13  14       34.97       35.61      8.12 o 
  -6  13  14        3.37        1.84      2.80 o 
  -5  13  14       29.43       24.98      4.19 o 
  -4  13  14        0.01       -0.27      3.88 o 
  -9   1  15      316.96      353.88     14.70 o 
  -8   1  15      362.73      386.79     20.64 o 
  -7   1  15      492.90      503.79     16.69 o 
  -6   1  15      554.03      580.68     24.01 o 
  -5   1  15      266.66      255.20     12.62 o 
  -4   1  15      176.79      155.22     10.85 o 
  -3   1  15       54.24       61.10      7.57 o 
  -2   1  15       19.53        8.73      4.42 o 
  -9   2  15       92.49       74.39      5.89 o 
  -8   2  15      122.14      120.74     11.59 o 
  -7   2  15       22.62       13.18      5.13 o 
  -6   2  15      155.72      145.49     12.99 o 
  -5   2  15        8.54       16.27      4.41 o 
  -4   2  15       31.20       36.03      5.59 o 
  -3   2  15        6.07        5.70      2.98 o 
  -2   2  15      252.60      249.39     13.97 o 
  -9   3  15       63.56       46.94      5.67 o 
  -8   3  15      173.90      173.55     22.75 o 
  -7   3  15      190.30      181.18     11.16 o 
  -6   3  15        8.53       14.63      3.86 o 
  -5   3  15      642.12      678.36     26.13 o 
  -4   3  15      210.63      222.43     15.22 o 
  -3   3  15       11.06       11.65      4.13 o 
  -2   3  15        8.95       14.53      4.30 o 
  -9   4  15      123.24      116.63      9.13 o 
  -8   4  15       61.89       72.40      6.34 o 
  -7   4  15       29.26       16.61      3.03 o 
  -6   4  15        1.95        1.81      4.65 o 
  -5   4  15      153.18      146.48     11.89 o 
  -4   4  15       81.09       98.65      8.98 o 
  -3   4  15      324.78      364.52     19.68 o 
  -2   4  15      153.20      136.76     11.41 o 
  -9   5  15        0.15        7.44      2.41 o 
  -8   5  15       25.82       16.55      3.51 o 
  -7   5  15        1.74        5.76      2.65 o 
  -6   5  15        1.27        6.72      2.17 o 
  -5   5  15      146.97      123.45     10.21 o 
  -4   5  15       32.92       34.68      6.10 o 
  -3   5  15        0.99        4.02      2.91 o 
  -2   5  15       11.78       14.81      4.95 o 
  -9   6  15      369.26      373.98     12.49 o 
  -8   6  15       26.66       28.19      3.95 o 
  -7   6  15        2.47        7.66      2.77 o 
  -6   6  15       94.68       76.99      5.33 o 
  -5   6  15      112.62      113.79     11.40 o 
  -4   6  15      296.71      283.38     16.47 o 
  -3   6  15      209.51      218.05     15.30 o 
  -2   6  15       44.37       32.13      6.32 o 
  -8   7  15       28.29       31.39      3.92 o 
  -7   7  15       54.79       46.33      4.80 o 
  -6   7  15        9.18        9.91      2.53 o 
  -5   7  15        4.25        8.61      2.13 o 
  -4   7  15       31.87       35.00      9.38 o 
  -3   7  15        5.12        3.39      4.98 o 
  -8   8  15       40.19       45.08      4.94 o 
  -7   8  15        0.14        8.18      2.79 o 
  -6   8  15       51.11       51.13      5.07 o 
  -5   8  15      284.58      273.65     13.25 o 
  -4   8  15      189.71      204.29     12.49 o 
  -3   8  15      178.23      176.66     13.49 o 
  -8   9  15      223.47      225.17     10.04 o 
  -7   9  15      186.22      178.62      9.87 o 
  -6   9  15       86.01       78.01      6.73 o 
  -5   9  15       32.71       26.88      3.73 o 
  -4   9  15       19.60       19.92      4.09 o 
  -3   9  15       57.90       69.69     12.75 o 
  -7  10  15       17.81       19.19      3.62 o 
  -6  10  15        0.80        3.55      2.05 o 
  -5  10  15      183.08      192.39     10.69 o 
  -4  10  15      279.09      317.32     11.71 o 
  -6  11  15      215.67      205.98      9.45 o 
  -5  11  15      152.53      162.41     11.56 o 
  -8   0  16      155.88      125.28     20.87 o 
  -7   0  16        2.07        3.17      3.75 o 
  -6   0  16       68.13       63.58     11.99 o 
  -5   0  16      188.33      196.15     17.36 o 
  -4   0  16      510.45      533.11     28.83 o 
  -8   1  16       77.00       72.74      9.96 o 
  -7   1  16      159.17      136.88     11.55 o 
  -6   1  16        5.13       12.72      4.77 o 
  -5   1  16        0.08        4.75      2.90 o 
  -4   1  16        6.46        2.78      4.30 o 
  -8   2  16       48.14       42.49      6.35 o 
  -7   2  16        5.98        7.62      8.13 o 
  -6   2  16      131.04      120.85     11.05 o 
  -5   2  16      212.24      241.25     13.25 o 
  -4   2  16      390.10      388.70     16.86 o 
  -8   3  16      425.16      430.90     17.27 o 
  -7   3  16      186.58      189.01     20.17 o 
  -6   3  16      140.04      132.42     21.91 o 
  -5   3  16       14.80       18.64      5.85 o 
  -4   3  16        3.93       11.38      6.29 o 
  -8   4  16        7.64       11.41      4.60 o 
  -7   4  16      117.46      102.53     10.78 o 
  -6   4  16       14.79       16.92      6.87 o 
  -5   4  16      158.41      144.92     11.76 o 
  -4   4  16      143.93      141.34     16.75 o 
  -8   5  16      198.58      230.55     12.90 o 
  -7   5  16      243.42      221.84     12.91 o 
  -6   5  16      313.10      288.03     14.00 o 
  -5   5  16       73.19       82.82     10.42 o 
  -4   5  16        5.43        9.96      3.87 o 
  -7   6  16       88.07       94.18     10.69 o 
  -6   6  16      193.85      209.48     12.17 o 
  -5   6  16        0.78        8.26      3.36 o 
  -6   7  16        4.43        7.32      3.28 o 
  -5   7  16      234.96      226.25     13.44 o 
                                                 
